# Supplementary material for: A systematic survey to identify lethal recessive variation in highly managed pig populations
Source: BMC Genomics. 2017 Nov 9;18:858. doi: 10.1186/s12864-017-4278-1 (PMC5680825; doi:10.1186/s12864-017-4278-1)
Supplement: Supplementary file 2 — Complete list of missing and depleted homozygotes in three commercial pig breeds. (XLSX 168 kb) [file 12864_2017_4278_MOESM2_ESM.xlsx]

## Sheet: Start
Supplementary file 2: Complete list of missing and depleted homozygotes in three commercial pig breeds
Landrace	List of missing and depleted homozygotes in the Landrace breed (5,301 genotyped animals)
Large White	List of missing and depleted homozygotes in the Large white breed (12,982 genotyped animal)
Boar	List of missing and depleted homozygotes in the Boar breed (5,517 genotyped animals)
Columns	Description
Chromosome	Chromosome the haplotype was found on
Start	Start position of the window
End	End position of the window
Haplotype	Haplotype (coded as 0/1)
Markers_REF-ALT	Genomic markers for the haplotype, reference and alternate allele are given after the underscore
Haplotype_length	Length of the haplotype
Number of haplotypes in window	Number of haplotypes in the window with a frequency larger than 0.5%
Haplotypes frequencies in window (high -> low)	Haplotypes frequencies from all haplotypes (with frequency > 0.5%), from most common to least common haplotype
Carrier frequency	Carrier frequency of the haplotype
Observed homozygotes	Number of observed homozygotes
Haplotype frequency	Haplotype frequency
Expected homozygotes	Expected number of homozygotes
Excact_binomial_test	Exact binomial test
Genes in window	Genes in the haplotype window
MGI lethal knockout phenotypes	Genes causing early lethality in knockout mice
Genotyped carrier progeny	Number of genotyped progeny
Heterozygote carrier progeny	Number of heterozygote carriers
% Heterozygote carrier offspring	Percentage of heterozygote carrier offspring
Carrier by carrier litters (C*C)	Number of litters found for carrier by carrier matings
Mean carrier litter size	Average litter size for the C x C litters
Carrier by non-carrier litters (C*NC)	Number of C x NC litters
Mean non-carrier litter size	Average litter size for the C x NC litters
Carrier total number born per litter	Total number born for each individual C x C litter (separated by comma)
Mean carrier liveborn	Average number of liveborn for C x C matings
Mean non carrier liveborn	Average number of liveborn for C x NC matings
Carrier number born alive per litter	Number born alive for each individual C x C litter (separated by comma)
Carrier stillborn	Average stillborn for C x C matings
Non-carrier stillborn	Average stillborn for C x NC matings
Carrier number stillborn per litter	Number of stillborn for each individual C x C litter (separated by comma)
Mean carrier mummies	Average mummified piglets for C x C matings
Mean non carrier mummies	Average mummified piglets for C x NC matings
Carrier mummified piglets per litter	Number of mummified piglets for each individual C x C litter (separated by comma)
Carrier NBA/TNB	Ratio C x C number born alive / total number born
Non-carrier NBA/TNB	Ratio C x NC number born alive / total number born
Welch-test TNB	Welch test total number born
Welch test NSB	Welch test number of stillborn
Welch-test MUM	Welch test mummified piglets
% Difference TNB	Percentual difference in the average TNB for carrier x carrier and carrier x non-carrier matings
% Difference NSB	Percentual difference in the average NSB for carrier x carrier and carrier x non-carrier matings
% Difference MUM	Percentual difference in the average MUM for carrier x carrier and carrier x non-carrier matings

## Sheet: Landrace
Chromosome	Start	End	Haplotype	Markers_REF-ALT	Haplotype_length	Number of haplotypes in window	Haplotypes frequencies in window (high -> low)	Carrier frequency	Observed homozygotes	Haplotype frequency	Expected homozygotes	Excact_binomial_test	Genes in window	MGI lethal knockout phenotypes	Genotyped carrier progeny	Heterozygote carrier progeny	% Heterozygote carrier offspring	Carrier by carrier litters (C*C)	Mean carrier litter size	Carrier by non-carrier litters (C*NC)	Mean non-carrier litter size	Carrier total number born per litter	Mean carrier liveborn	Mean non carrier liveborn	Carrier number born alive per litter	Carrier stillborn	Non-carrier stillborn	Carrier number stillborn per litter	Mean carrier mummies	Mean non carrier mummies	Carrier mummified piglets per litter	Carrier NBA/TNB	Non-carrier NBA/TNB	Welch-test TNB	Welch test NSB	Welch-test MUM	% Difference TNB	% Difference NSB	% Difference MUM
SSC1	295000000	296000000	11111000	CASI0009856_CT,WU_10.2_1_295109980_CT,ALGA0105013_AC,WU_10.2_1_295412996_GA,ALGA0010175_AG,WU_10.2_1_295502441_GA,H3GA0004776_CT,WU_10.2_1_295933617_GA	8	14	0.206,0.122,0.114,0.097,0.089,0.067,0.06,0.05,0.048,0.038,0.03,0.028,0.016,0.009	22.7057	0	11.4	30.25	1.70813e-15	ENSSSCG00000024890,ENSSSCG00000005541,ENSSSCG00000027082,ENSSSCG00000005871,ENSSSCG00000027732,ENSSSCG00000029564,ENSSSCG00000022433,ENSSSCG00000005544,ENSSSCG00000025505,ENSSSCG00000005549,ENSSSCG00000028498,ENSSSCG00000023652,ENSSSCG00000005551,ENSSSCG00000005550,ENSSSCG00000005540,ENSSSCG00000028769,OR1J1	-	121	97	80.1653	370	14.62	3973	15.11	10,17,5,15,19,12,13,14,21,21,15,17,14,16,15,16,16,21,22,13,20,11,13,15,10,17,21,13,7,15,28,14,12,23,16,12,6,15,11,6,13,12,20,15,12,20,16,14,16,18,16,14,17,13,17,17,12,12,16,14,10,16,12,12,14,12,2,11,16,15,18,12,13,19,11,13,16,17,10,22,9,15,13,10,18,14,19,20,13,13,13,16,12,18,11,16,7,9,22,12,13,16,7,17,13,15,15,16,8,18,14,11,13,13,15,17,13,13,16,20,17,13,16,17,18,21,8,20,17,10,12,7,18,13,19,16,17,…	13.44	13.91	10,13,5,15,17,12,13,13,21,9,15,17,13,16,15,15,14,20,22,13,19,11,9,14,10,17,18,12,7,15,28,12,12,20,12,12,6,15,10,6,11,11,16,15,12,18,16,14,14,16,13,14,17,9,17,17,11,6,16,14,10,16,12,11,14,12,2,11,12,15,17,10,13,19,11,13,15,16,10,20,9,13,13,10,18,14,17,18,12,11,12,13,12,14,11,15,7,5,20,12,13,16,7,16,13,15,14,15,8,18,14,11,9,13,15,16,13,13,13,17,13,12,15,14,16,20,7,15,8,9,12,6,18,13,15,15,15,14,5,19…	1.18	1.19	0,4,0,0,2,0,0,1,0,12,0,0,1,0,0,1,2,1,0,0,1,0,4,1,0,0,3,1,0,0,0,2,0,3,4,0,0,0,1,0,2,1,4,0,0,2,0,0,2,2,3,0,0,4,0,0,1,6,0,0,0,0,0,1,0,0,0,0,4,0,1,2,0,0,0,0,1,1,0,2,0,2,0,0,0,0,2,2,1,2,1,3,0,4,0,1,0,4,2,0,0,0,0,1,0,0,1,1,0,0,0,0,4,0,0,1,0,0,3,3,4,1,1,3,2,1,1,5,9,1,0,1,0,0,4,1,2,2,0,0,6,0,0,1,0,0,0,1,0,4,1,0,1,0,0,6,0,4,3,3,0,5,3,1,0,1,0,0,3,0,0,0,2,0,0,0,0,0,1,0,1,0,7,1,1,1,0,2,2,0,6,0,2,2,1,0,0,2,0,…	0.31	0.26	0,0,1,1,0,0,0,0,0,0,0,0,2,0,0,1,0,0,0,0,0,0,1,0,0,0,0,0,2,0,0,5,0,0,0,0,0,0,0,0,0,0,2,3,0,1,1,0,0,0,0,0,0,6,0,0,0,3,0,0,0,0,0,0,1,2,0,0,0,0,0,0,0,0,0,0,0,0,0,0,0,0,0,0,0,0,0,0,0,0,0,0,0,0,0,0,0,0,0,0,0,0,0,1,0,0,2,0,0,0,0,0,0,0,0,0,0,0,0,0,0,1,0,0,0,0,0,0,0,0,0,1,0,0,0,0,0,0,14,0,0,0,1,0,0,0,0,0,0,0,0,0,0,0,0,0,0,0,0,0,0,0,0,0,0,0,2,0,0,2,0,1,0,0,0,0,1,0,1,0,0,0,1,0,0,0,2,1,0,0,0,0,0,0,0,0,0,2,0,…	0.919	0.921	0.0117168	0.884746	0.403855	3.24289	-0.840336	19.2308
SSC1	296750000	297250000	00000000	ASGA0007540_GA,H3GA0004815_AG,ASGA0007537_CT,WU_10.2_1_296990508_CT,WU_10.2_1_297042021_GT,ALGA0010370_AG,INRA0007578_AG,M1GA0001554_AG	8	14	0.245,0.166,0.131,0.081,0.067,0.061,0.045,0.037,0.034,0.03,0.03,0.021,0.014,0.011	9.05854	0	4.5	11.75	1.86271e-06	ENSSSCG00000024099,ENSSSCG00000027517,ENSSSCG00000029193,ENSSSCG00000025123,ENSSSCG00000026240,OR5C1,ENSSSCG00000026788,ENSSSCG00000005574,ENSSSCG00000005575	-	47	18	38.2979	53	15.3	1783	15.23	13,14,11,13,7,17,17,15,20,18,18,17,14,22,18,8,14,13,18,16,8,10,13,13,16,13,17,8,23,13,19,16,18,12,15,15,16,11,21,13,14,19,20,16,16,19,11,18,20,15,16,14,20	13.85	13.99	13,12,10,8,7,17,15,15,19,16,14,15,12,21,18,8,13,13,18,12,8,10,8,12,13,13,17,8,17,13,17,16,17,11,14,15,14,10,17,12,12,18,16,16,16,18,11,15,18,14,14,10,18	1.45	1.24	0,2,1,5,0,0,2,0,1,2,4,2,2,1,0,0,1,0,0,4,0,0,5,1,3,0,0,0,6,0,2,0,1,1,1,0,2,1,4,1,2,1,4,0,0,1,0,3,2,1,2,4,2	0.42	0.29	0,0,0,3,2,0,0,0,0,2,0,1,0,1,0,1,0,2,0,2,0,0,0,0,2,0,0,0,0,0,2,0,1,0,0,0,0,0,0,0,0,0,1,0,0,0,0,0,0,0,2,0,0	0.905	0.919	0.884051	0.338077	0.265115	-0.459619	16.9355	44.8276
SSC2	2500000	3500000	101100100010011100001011111111000000100	WU_10.2_2_2509760_CA,M1GA0002180_TG,H3GA0005515_GA,WU_10.2_2_2599113_CT,ALGA0011357_CT,ALGA0115217_AG,ALGA0011362_TC,WU_10.2_2_2646828_GA,INRA0008096_AG,ALGA0011377_AG,MARC0028377_TC,H3GA0005547_TC,WU_10.2_2_2746883_CT,WU_10.2_2_2770500_CT,MARC0011145_AG,WU_10.2_2_2807393_GA,M1GA0002244_AG,M1GA0002231_AG,WU_10.2_2_2881889_TC,M1GA0002229_AG,M1GA0002246_TG,H3GA0005584_TC,WU_10.2_2_2976035_CT,H3GA00…	39	42	0.124,0.078,0.041,0.036,0.034,0.034,0.033,0.027,0.025,0.022,0.021,0.016,0.015,0.014,0.013,0.012,0.012,0.011,0.01,0.009,0.009,0.009,0.009,0.008,0.008,0.008,0.008,0.007,0.007,0.007,0.007,0.007,0.006,0.006,0.006,0.006,0.006,0.006,0.006,0.005,0.005,0.005	5.39953	0	2.7	6.25	0.00166837	TPCN2,IGHMBP2,MRPL21,CPT1A,ENSSSCG00000012881,MTL5,GAL,PPP6R3,LRP5,ENSSSCG00000012886,ENSSSCG00000012887,CHKA,TCIRG1,ENSSSCG00000023420	CPT1A[lethal]:embryonic-lethality,-complete-penetrance,LRP5[lethal]:lethality-throughout-fetal-growth-and-development,-complete-penetrance;postnatal-lethality,-incomplete-penetrance;embryonic-lethality,-incomplete-penetrance;neonatal-lethality,-complete-penetrance,CHKA[lethal]:embryonic-lethality-between-implantation-and-somite-formation,-complete-penetrance,TCIRG1[lethal]:postnatal-lethality,-co…	25	14	56	33	15.33	1236	15.32	14,14,18,9,18,17,16,7,20,16,13,17,19,10,11,14,13,19,11,16,14,17,17,14,17,17,10,13,18,18,18,20,21	13.61	14.09	14,13,17,7,16,17,11,0,18,16,10,17,14,10,9,14,13,14,10,13,13,17,17,14,17,17,10,13,15,13,12,17,21	1.73	1.23	0,1,1,2,2,0,5,7,2,0,3,0,5,0,2,0,0,5,1,3,1,0,0,0,0,0,0,0,3,5,6,3,0	0.09	0.23	0,1,0,0,0,0,0,0,0,0,2,0,0,0,0,0,0,0,0,0,0,0,0,0,0,0,0,0,0,0,0,0,0	0.887	0.92	0.979062	0.186109	0.0558926	-0.0652742	40.6504	-60.8696
SSC2	10500000	13500000	0000000000000000000001001100000110000000000000100000000000000000000000010000000000000000000100000001	ALGA0011914_CT,WU_10.2_2_10569953_CT,ALGA0011881_AG,MARC0114506_CT,WU_10.2_2_10626166_GT,ALGA0011877_GA,ASGA0009032_GA,ALGA0011875_CT,WU_10.2_2_10726413_GA,WU_10.2_2_10768923_GA,ALGA0110014_TC,ASGA0088501_AG,WU_10.2_2_10846278_GA,WU_10.2_2_10891627_CT,ASGA0009021_CT,ASGA0009020_TC,WU_10.2_2_10957353_CA,ALGA0011860_AG,ASGA0101291_AG,ASGA0102837_TC,MARC0065010_TC,ALGA0119954_GA,WU_10.2_2_11135921_C…	100	30	0.06,0.056,0.054,0.037,0.028,0.025,0.022,0.022,0.02,0.019,0.017,0.016,0.013,0.012,0.012,0.01,0.01,0.01,0.009,0.009,0.008,0.007,0.006,0.006,0.006,0.006,0.006,0.006,0.005,0.005	11.9462	0	6	6.75	0.000585219	MS4A8B,MS4A12,MS4A1,MS4A5,MS4A14,MS4A7,ENSSSCG00000013101,ENSSSCG00000013100,MS4A2,STX3,MRPL16,GIF,TCN1,ENSSSCG00000013120,ENSSSCG00000013121,OR10V1,ENSSSCG00000013123,PATL1,OSBP,ENSSSCG00000028250,OR4D9,OR4D11,OR4D10,ENSSSCG00000024524,OR4D6,OR5A2,ENSSSCG00000024360,ENSSSCG00000021797,ENSSSCG00000029105,ENSSSCG00000028404,ENSSSCG00000026359,ENSSSCG00000021895,ENSSSCG00000013139,ENSSSCG0000002563…	STX3[lethal]:preweaning-lethality,-complete-penetrance,PATL1[lethal]:preweaning-lethality,-incomplete-penetrance,CTNND1[lethal]:postnatal-lethality,-complete-penetrance;neonatal-lethality,-complete-penetrance,CLP1[lethal]:lethality,-complete-penetrance;neonatal-lethality,-complete-penetrance;embryonic-lethality,-complete-penetrance,SSRP1[lethal]:embryonic-lethality-between-implantation-and-somite…	27	18	66.6667	148	14.29	2476	14.94	15,13,19,17,13,13,16,17,15,11,18,14,20,14,19,12,12,18,10,13,12,16,18,18,11,13,17,13,14,17,14,11,13,17,14,11,12,15,17,16,18,14,10,16,10,6,13,16,10,13,14,12,15,15,18,15,15,14,7,16,7,15,15,14,17,17,13,21,24,15,13,23,16,11,13,14,15,17,16,17,16,18,18,17,12,18,18,13,16,8,10,7,17,11,11,17,15,15,19,16,7,16,16,9,10,16,12,17,13,5,17,13,15,17,19,16,15,12,14,15,14,15,14,18,13,7,15,19,9,10,14,12,10,6,15,16,15…	13.32	13.78	15,12,17,17,9,9,16,17,13,11,18,14,18,14,19,11,11,18,10,12,12,12,11,17,11,13,16,11,13,17,14,8,13,17,12,11,11,15,13,15,15,13,10,16,8,6,13,15,9,11,12,9,14,15,18,14,15,14,6,12,7,14,14,12,15,16,13,17,24,15,12,22,15,10,12,14,15,15,16,17,16,17,18,17,11,15,18,13,12,8,8,6,17,11,11,15,15,15,18,16,7,14,14,8,10,16,12,17,12,4,17,12,14,14,17,16,15,12,14,14,11,14,12,17,10,7,14,17,8,10,12,12,10,6,14,12,14,14,14,…	0.97	1.16	0,1,2,0,4,4,0,0,2,0,0,0,2,0,0,1,1,0,0,1,0,4,7,1,0,0,1,2,1,0,0,3,0,0,2,0,1,0,4,1,3,1,0,0,2,0,0,1,1,2,2,3,1,0,0,1,0,0,1,4,0,1,1,2,2,1,0,4,0,0,1,1,1,1,1,0,0,2,0,0,0,1,0,0,1,3,0,0,4,0,2,1,0,0,0,2,0,0,1,0,0,2,2,1,0,0,0,0,1,1,0,1,1,3,2,0,0,0,0,1,3,1,2,1,3,0,1,2,1,0,2,0,0,0,1,4,1,0,5,1,0,0,0,1,0,0,0,0	0.24	0.27	0,0,0,2,1,1,0,0,0,0,0,0,0,0,1,2,0,0,0,1,0,0,0,0,0,0,0,0,0,1,0,0,0,0,0,0,2,0,0,0,0,0,3,0,0,0,4,0,0,0,0,4,0,0,0,0,0,0,0,0,0,0,1,0,0,1,0,0,0,0,0,0,1,2,0,0,0,0,0,0,0,0,0,0,0,0,0,0,0,0,1,0,0,1,0,0,0,0,0,0,0,1,1,1,0,0,0,0,0,0,0,0,0,0,0,1,0,0,0,0,0,0,0,0,0,0,0,0,0,0,1,0,0,0,0,0,0,0,0,1,0,0,0,1,0,0,0,0	0.932	0.922	0.0259313	0.0908326	0.666294	4.35074	-16.3793	-11.1111
SSC2	162250000	162750000	1010	WU_10.2_2_162274388_TG,ASGA0085784_TC,WU_10.2_2_162337908_TC,WU_10.2_2_162527469_TG	4	8	0.168,0.163,0.145,0.144,0.112,0.1,0.098,0.067	19.5411	2	9.8	28.5	7.32982e-12	ENSSSCG00000027302,ENSSSCG00000024389,ENSSSCG00000024569,ENSSSCG00000025023,ENSSSCG00000027871,ENSSSCG00000028736	-	114	69	60.5263	288	15.28	3627	15.29	16,13,22,16,15,16,13,17,18,14,16,14,15,16,22,17,11,12,10,16,17,19,15,11,14,17,16,15,17,19,13,16,20,16,11,10,19,20,8,16,18,13,12,8,9,15,14,13,19,19,15,10,18,21,18,19,18,19,3,21,17,16,15,15,15,14,14,16,7,13,18,12,12,20,16,15,9,16,19,15,11,16,14,15,20,14,13,16,15,16,18,16,11,16,13,12,10,2,11,14,13,18,13,19,17,16,17,18,19,13,19,21,16,18,14,16,19,19,15,18,12,15,15,13,12,19,9,15,14,16,11,13,20,16,13,9,…	13.78	13.93	12,13,19,14,15,12,12,14,17,14,14,13,15,16,18,17,11,10,4,16,17,18,15,8,14,15,15,15,17,17,13,13,19,16,11,7,17,18,8,12,18,11,12,7,9,15,14,11,12,17,15,10,18,14,13,17,16,17,3,18,13,16,14,15,14,13,14,16,5,13,14,12,12,19,14,12,9,16,19,12,11,16,14,15,17,13,13,16,14,15,15,16,11,15,13,12,9,1,11,14,13,18,13,16,16,14,17,16,18,13,19,17,14,15,13,14,19,17,12,15,11,14,15,13,12,16,6,15,13,10,9,12,20,12,13,9,14,13…	1.51	1.36	4,0,3,2,0,4,1,3,1,0,2,1,0,0,4,0,0,2,6,0,0,1,0,3,0,2,1,0,0,2,0,3,1,0,0,3,2,2,0,4,0,2,0,1,0,0,0,2,7,2,0,0,0,7,5,2,2,2,0,3,4,0,1,0,1,1,0,0,2,0,4,0,0,1,2,3,0,0,0,3,0,0,0,0,3,1,0,0,1,1,3,0,0,1,0,0,1,1,0,0,0,0,0,3,1,2,0,2,1,0,0,4,2,3,1,2,0,2,3,3,1,1,0,0,0,3,3,0,1,6,2,1,0,4,0,0,0,4,0,0,0,8,3,6,1,0,0,0,5,0,1,1,1,0,1,0,3,1,3,0,0,2,0,0,0,0,1,4,0,0,2,0,2,2,2,4,0,2,1,0,1,5,1,0,6,2,1,1,1,3,4,0,1,0,0,3,1,1,5,3…	0.29	0.26	0,0,0,0,1,0,1,2,0,1,0,1,1,0,0,0,0,0,0,0,0,0,0,6,0,0,2,0,0,0,0,0,0,0,0,0,0,1,0,0,0,0,0,2,0,0,0,0,0,0,0,0,0,0,0,0,0,0,0,1,1,1,0,1,1,1,0,0,0,0,1,0,0,0,1,0,0,0,1,0,0,0,0,0,0,0,0,0,0,0,0,0,0,0,0,0,0,0,0,0,0,1,0,3,1,0,0,0,0,0,2,1,0,0,0,0,0,0,0,0,0,0,0,0,0,0,0,0,0,1,0,0,2,2,0,0,0,0,0,0,0,0,0,0,0,0,0,0,6,0,0,1,0,2,3,0,0,0,0,0,0,1,0,0,0,0,1,0,0,1,0,0,0,1,0,2,0,0,0,0,0,0,0,0,0,0,0,0,1,0,0,1,0,0,0,0,0,0,0,0…	0.901	0.911	0.970701	0.199018	0.471166	0.0654022	11.0294	11.5385
SSC8	42500000	43500000	1000011111	ASGA0101319_GA,ASGA0103606_TC,WU_10.2_8_42605643_AG,ALGA0112291_TC,WU_10.2_8_42756598_TC,WU_10.2_8_42826282_TG,WU_10.2_8_43006889_AC,ALGA0123881_CT,WU_10.2_8_43277756_AG,ALGA0102731_TC	10	17	0.194,0.138,0.107,0.105,0.077,0.067,0.053,0.052,0.042,0.027,0.021,0.02,0.015,0.01,0.008,0.006,0.005	13.4889	0	6.7	13.75	1.74281e-07	LNX1,CHIC2,GSX2,ENSSSCG00000028873	CHIC2[lethal]:preweaning-lethality,-incomplete-penetrance,GSX2[lethal]:neonatal-lethality,-complete-penetrance	55	35	63.6364	99	14.49	1775	14.93	16,19,7,16,9,20,16,15,11,19,14,13,13,18,16,18,17,10,16,11,13,14,14,11,19,19,10,16,18,14,15,17,18,12,14,12,15,10,16,17,14,15,10,15,16,15,12,12,13,12,9,15,16,16,17,18,19,13,15,13,13,19,15,14,17,13,19,22,14,12,14,13,12,19,12,16,9,11,14,17,9,20,16,9,17,11,14,13,16,15,12,13,14,13,16,16,9,15,19	13.34	13.74	13,17,7,15,9,19,12,13,9,12,13,13,13,11,15,17,14,9,13,11,12,2,14,11,19,17,10,16,18,14,12,17,18,12,13,9,14,10,15,17,14,15,9,15,14,12,12,11,13,11,8,13,16,16,17,18,18,13,13,12,13,18,14,14,15,13,19,20,14,11,14,10,6,17,12,16,9,10,14,13,9,15,15,8,15,10,14,13,16,15,12,12,14,13,15,16,9,15,18	1.15	1.19	3,2,0,1,0,1,4,2,2,7,1,0,0,7,1,1,3,1,3,0,1,12,0,0,0,2,0,0,0,0,3,0,0,0,1,3,1,0,1,0,0,0,1,0,2,3,0,1,0,1,1,2,0,0,0,0,1,0,2,1,0,1,1,0,2,0,0,2,0,1,0,3,6,2,0,0,0,1,0,4,0,5,1,1,2,1,0,0,0,0,0,1,0,0,1,0,0,0,1	0.35	0.28	1,0,4,1,0,0,2,0,0,0,2,0,0,0,0,0,0,0,0,0,1,1,0,0,0,0,0,1,2,3,0,0,0,0,0,0,0,0,0,0,0,0,1,0,0,0,0,0,0,0,1,0,0,0,0,0,0,0,0,0,0,0,0,2,0,0,1,0,0,1,0,0,2,0,0,2,0,0,0,0,0,1,0,0,2,0,2,0,0,0,0,0,0,0,2,0,0,0,0	0.921	0.92	0.173288	0.829423	0.365348	2.94709	-3.36134	25
SSC8	43000000	44000000	11110	WU_10.2_8_43006889_AC,ALGA0123881_CT,WU_10.2_8_43277756_AG,ALGA0102731_TC,ALGA0047809_AG	5	15	0.29,0.143,0.106,0.102,0.082,0.056,0.048,0.046,0.027,0.024,0.022,0.015,0.011,0.008,0.005	21.0443	5	10.6	28.25	1.05795e-08	ENSSSCG00000028873,KIT,KDR,ENSSSCG00000008843	KIT[lethal]:postnatal-lethality,-complete-penetrance;embryonic-lethality,-complete-penetrance;neonatal-lethality,-complete-penetrance;perinatal-lethality,-complete-penetrance;embryonic-lethality-during-organogenesis,-complete-penetrance;embryonic-lethality-before-implantation,-complete-penetrance;postnatal-lethality,-incomplete-penetrance;lethality-at-weaning,-incomplete-penetrance;neonatal-letha…	113	80	70.7965	301	15.23	3699	15.01	12,14,20,16,7,17,17,15,10,14,14,20,15,6,13,15,10,15,17,13,14,14,11,16,18,15,15,15,15,18,15,15,17,16,16,14,17,20,15,14,15,17,18,18,19,18,18,14,12,15,20,15,14,12,15,18,19,12,15,16,16,11,18,12,16,15,14,19,17,17,14,13,17,18,17,14,17,16,17,20,18,13,10,12,17,16,20,15,16,20,9,15,15,12,17,13,15,17,23,16,18,14,11,21,13,13,8,16,13,18,13,18,10,17,19,17,12,12,10,14,14,16,13,20,15,16,17,17,14,21,9,20,12,16,19…	13.96	13.86	12,9,20,14,7,17,17,15,10,14,14,17,15,6,13,15,10,12,15,13,14,14,11,16,18,15,15,13,13,15,10,13,16,15,13,13,17,18,14,14,14,16,18,15,14,18,16,14,10,11,18,15,9,12,13,17,19,12,15,15,16,11,17,12,12,15,14,17,10,14,14,13,15,13,16,14,13,16,10,19,15,13,10,12,14,13,20,12,15,19,5,14,15,12,16,13,10,12,21,13,18,14,9,20,13,12,6,14,13,18,13,18,10,16,17,14,12,9,10,11,14,16,12,17,15,16,16,16,14,20,9,17,12,16,17,15,…	1.27	1.16	0,5,0,2,0,0,0,0,0,0,0,3,0,0,0,0,0,3,2,0,0,0,0,0,0,0,0,2,2,3,5,2,1,1,3,1,0,2,1,0,1,1,0,3,5,0,2,0,2,4,2,0,5,0,2,1,0,0,0,1,0,0,1,0,4,0,0,2,7,3,0,0,2,5,1,0,4,0,7,1,3,0,0,0,3,3,0,3,1,1,4,1,0,0,1,0,5,5,2,3,0,0,2,1,0,1,2,2,0,0,0,0,0,1,2,3,0,3,0,3,0,0,1,3,0,0,1,1,0,1,0,3,0,0,2,3,0,0,1,2,0,1,1,0,0,1,0,1,0,0,0,0,2,0,3,2,0,2,0,2,2,1,0,2,2,3,0,1,1,1,1,0,0,1,3,1,3,3,0,0,1,3,0,0,0,0,4,1,3,2,0,4,0,4,0,0,1,1,2,5…	0.28	0.26	0,0,0,0,4,0,1,0,0,0,0,0,0,0,0,0,0,0,0,0,0,0,4,0,0,0,0,0,0,0,0,0,0,0,0,1,0,0,0,0,0,1,0,0,3,0,0,0,0,0,0,0,0,0,0,0,0,0,0,0,0,0,0,0,0,0,0,0,2,0,0,0,4,0,2,0,1,0,0,0,0,0,0,0,0,0,0,0,0,0,0,1,0,0,0,0,0,0,0,0,0,0,0,0,0,2,0,0,4,0,0,0,0,0,0,0,0,4,0,0,0,0,0,0,0,0,0,0,0,0,0,0,0,0,0,0,1,0,0,0,0,1,1,0,0,0,0,0,0,2,1,0,0,0,0,2,0,0,0,2,0,0,0,0,1,0,0,0,2,0,0,0,0,2,0,0,0,0,0,0,0,1,0,0,0,0,0,2,0,0,0,0,1,0,0,1,0,1,2,0…	0.917	0.923	0.278362	0.282594	0.658024	-1.46569	9.48276	7.69231
SSC8	78000000	79000000	0001111011000110111010	MARC0055810_TC,MARC0055519_AG,ASGA0039012_CT,DIAS0000521_GA,H3GA0024981_TC,WU_10.2_8_78233096_TC,WU_10.2_8_78300954_TC,ALGA0048227_TC,WU_10.2_8_78348321_TC,MARC0060469_AC,H3GA0024980_AG,ALGA0048225_AC,ALGA0102419_CT,WU_10.2_8_78592741_TG,ALGA0048253_TC,WU_10.2_8_78715386_GA,MARC0084640_TC,ALGA0048266_TC,MARC0044635_TC,ASGA0039044_TG,MARC0003622_TC,DIAS0004218_AG	22	21	0.2,0.104,0.101,0.071,0.062,0.055,0.054,0.033,0.033,0.032,0.03,0.027,0.026,0.023,0.018,0.017,0.015,0.009,0.008,0.008,0.006	5.22152	0	2.6	8.25	0.000143906	FRAS1,ENSSSCG00000027944,NPY2R,RBM46,LRAT,ENSSSCG00000024314,ENSSSCG00000008998,ENSSSCG00000028901,FGB,ENSSSCG00000023216	FRAS1[lethal]:prenatal-lethality,-incomplete-penetrance;lethality-throughout-fetal-growth-and-development,-complete-penetrance;lethality-throughout-fetal-growth-and-development,-incomplete-penetrance,LRAT[lethal]:preweaning-lethality,-incomplete-penetrance	33	17	51.5152	30	14.2	1079	15.52	11,18,18,9,18,12,14,14,17,13,8,11,18,13,15,14,16,12,13,19,14,15,15,10,12,16,16,16,14,15	13.4	14.18	8,14,16,9,18,10,13,12,17,13,8,11,18,13,14,14,16,11,13,17,14,15,14,10,9,16,15,15,14,15	0.8	1.34	3,4,2,0,0,2,1,2,0,0,0,0,0,0,1,0,0,1,0,2,0,0,1,0,3,0,1,1,0,0	0.13	0.28	0,1,2,0,0,0,0,0,0,0,0,0,0,0,0,0,0,0,1,0,0,0,0,0,0,0,0,0,0,0	0.944	0.914	0.0165818	0.0172006	0.091059	8.50515	-40.2985	-53.5714
SSC10	31000000	31500000	000010000000	WU_10.2_10_31038967_GT,MARC0015244_AG,ALGA0103329_CT,MARC0055323_CT,MARC0050795_CT,WU_10.2_10_31249823_GA,ASGA0106167_GA,WU_10.2_10_31339753_GA,M1GA0014009_GA,ASGA0047246_CT,ASGA0047247_GA,ASGA0047248_CT	12	11	0.481,0.238,0.081,0.076,0.044,0.019,0.018,0.015,0.009,0.007,0.006	15.1108	5	7.6	23.5	1.53932e-08	ENSSSCG00000026278,ENSSSCG00000010942,ENSSSCG00000023464,ENSSSCG00000024719	-	94	51	54.2553	200	15.37	3070	15.49	18,18,13,14,14,16,15,21,13,16,19,20,18,13,9,17,11,18,18,6,15,16,22,15,14,14,20,19,18,17,13,8,23,18,9,14,17,18,15,12,18,18,7,18,16,19,16,17,23,13,14,13,8,14,13,17,16,17,11,15,14,9,17,18,16,21,17,19,18,13,16,17,11,17,16,19,12,13,7,16,16,19,19,18,11,8,21,15,13,17,13,14,17,20,17,16,17,14,13,20,12,14,12,11,17,11,20,16,18,16,20,23,15,20,19,12,14,17,18,18,7,16,15,11,12,16,15,14,18,13,14,15,18,21,11,14,1…	13.99	14.23	18,16,13,13,14,14,15,19,12,16,18,19,16,13,7,16,10,16,17,6,15,14,22,15,13,14,16,17,18,15,12,6,21,13,8,8,17,17,15,12,15,18,7,8,14,17,15,13,17,13,13,13,8,12,13,14,11,16,10,13,14,9,13,15,13,15,16,18,15,13,16,16,10,16,12,13,12,13,6,14,14,16,18,18,11,7,18,15,10,16,13,13,15,20,16,16,17,14,12,18,12,14,12,9,17,10,18,15,14,16,17,17,15,17,18,11,10,17,17,17,7,16,15,10,12,16,13,14,14,13,14,15,11,17,11,13,17,6…	1.38	1.26	0,2,0,1,0,2,0,2,1,0,1,1,2,0,2,1,1,2,1,0,0,2,0,0,1,0,4,2,0,2,1,2,2,5,1,6,0,1,0,0,3,0,0,10,2,2,1,4,6,0,1,0,0,2,0,3,5,1,1,2,0,0,4,3,3,6,1,1,3,0,0,1,1,1,4,6,0,0,1,2,2,3,1,0,0,1,3,0,3,1,0,1,2,0,1,0,0,0,1,2,0,0,0,2,0,1,2,1,4,0,3,6,0,3,1,1,4,0,1,1,0,0,0,1,0,0,2,0,4,0,0,0,7,4,0,1,0,0,3,1,1,7,1,0,0,2,0,0,0,0,2,0,0,0,1,1,0,1,1,1,1,3,1,4,0,3,0,3,1,4,0,3,2,0,0,0,0,2,1,0,0,1,3,0,0,4,3,0,0,0,1,0,2,1,3,2,1,0,6,0	0.2	0.26	0,0,0,0,0,0,0,0,0,0,0,0,0,0,0,0,0,0,0,0,0,0,0,0,0,0,0,0,1,1,0,0,0,0,0,1,0,0,0,0,1,0,0,0,0,0,0,0,0,0,0,2,3,0,2,1,0,0,0,2,0,1,0,0,0,0,0,0,0,0,0,0,0,0,1,0,0,1,0,0,1,0,0,0,0,0,0,0,1,1,0,0,0,0,0,0,1,0,0,0,0,0,0,0,2,0,0,1,1,0,0,0,0,0,0,0,0,0,1,1,0,0,0,0,0,0,0,0,0,0,0,0,2,0,0,0,0,0,0,0,0,1,0,0,0,0,0,0,1,1,0,0,0,1,0,0,0,0,0,0,0,1,0,1,0,0,0,0,0,0,0,0,0,0,0,0,0,0,0,0,0,0,0,0,0,0,0,1,1,0,0,0,0,0,0,0,1,0,0,1	0.911	0.919	0.635597	0.357635	0.0992541	0.774693	9.52381	-23.0769
SSC12	21000000	21500000	100001000010	WU_10.2_12_21030326_TC,WU_10.2_12_21136721_GA,WU_10.2_12_21196111_CT,WU_10.2_12_21253136_AC,H3GA0054035_TC,ALGA0105798_AG,WU_10.2_12_21304039_GT,MARC0029299_CT,ASGA0100417_GA,ASGA0103170_AG,ALGA0113902_TC,MARC0111600_TC	12	22	0.215,0.123,0.101,0.066,0.066,0.05,0.048,0.032,0.026,0.025,0.022,0.02,0.016,0.015,0.015,0.014,0.01,0.01,0.01,0.007,0.006,0.005	13.2318	0	6.6	20	1.36512e-10	ZNF385C,NKIRAS2,DNAJC7,CNP,TTC25,ACLY,GAST,HAP1,JUP,P3H4,FKBP10,EIF1,KRT14,ENSSSCG00000030350,ENSSSCG00000021755,ENSSSCG00000017441,KRT31,KRT32,KRT35,KRT36,KRT13,KRT15,ENSSSCG00000017447	ACLY[lethal]:embryonic-lethality-between-somite-formation-and-embryo-turning,-complete-penetrance;embryonic-lethality-between-implantation-and-somite-formation,-complete-penetrance,HAP1[lethal]:postnatal-lethality,-complete-penetrance;postnatal-lethality,-incomplete-penetrance,JUP[lethal]:embryonic-lethality-during-organogenesis,-incomplete-penetrance;lethality-throughout-fetal-growth-and-develop…	80	63	78.75	189	15.76	2810	15.35	16,14,14,22,24,11,14,13,19,19,20,15,17,15,18,25,15,19,7,18,10,17,14,19,15,14,17,15,18,14,13,18,12,16,18,19,18,16,17,16,16,17,18,14,23,6,20,13,14,14,10,13,16,18,19,17,12,13,17,18,16,19,16,16,16,4,11,18,20,16,4,13,16,13,20,18,20,17,13,15,14,14,26,11,16,13,13,19,11,16,14,15,18,11,22,16,14,10,21,21,14,14,14,21,15,13,15,17,13,19,16,16,12,13,12,17,19,12,15,15,13,16,17,17,21,12,9,15,18,15,12,15,17,16,20…	13.94	13.94	15,13,14,19,19,10,13,13,16,14,16,13,15,12,13,23,13,17,7,17,4,17,13,18,15,12,15,15,13,9,12,17,12,16,16,16,12,13,15,13,16,17,10,14,17,5,20,12,10,14,10,13,11,0,19,15,11,11,15,14,15,16,15,15,15,4,9,15,18,16,4,13,13,11,16,15,20,16,13,12,3,14,19,11,14,13,13,17,9,14,14,15,16,10,17,13,14,7,18,20,14,14,13,21,14,12,15,16,13,19,13,16,12,13,12,17,16,12,11,15,12,14,16,15,17,12,9,15,15,15,12,13,12,16,18,20,18,…	1.83	1.41	1,1,0,3,5,1,1,0,3,5,4,2,2,3,5,2,2,2,0,1,6,0,1,1,0,2,2,0,5,5,1,1,0,0,2,3,6,3,2,3,0,0,8,0,6,1,0,1,4,0,0,0,5,18,0,2,1,2,2,4,1,3,1,1,1,0,2,3,2,0,0,0,3,2,4,3,0,1,0,3,11,0,7,0,2,0,0,2,2,2,0,0,2,1,5,3,0,3,3,1,0,0,1,0,1,1,0,1,0,0,3,0,0,0,0,0,3,0,4,0,1,2,1,2,4,0,0,0,3,0,0,2,5,0,2,0,0,0,4,2,4,1,0,2,4,7,3,2,1,1,1,4,2,5,5,1,0,2,2,0,2,0,2,4,0,3,0,6,1,0,2,0,1,0,0,2,0,0,0,1,1,0,2,2,1,2,8,0,2	0.28	0.26	0,0,0,0,2,0,1,0,0,4,0,1,0,0,0,1,0,0,0,2,0,0,0,0,0,0,0,2,0,0,0,0,0,0,0,1,1,2,0,0,0,0,0,0,0,0,0,0,0,0,1,0,0,0,2,0,0,0,1,0,0,0,0,0,0,0,0,0,0,0,0,0,0,0,0,0,0,0,1,0,0,0,0,0,0,0,0,1,0,0,0,0,0,0,0,0,0,1,0,0,1,0,0,0,0,0,0,0,0,0,1,2,0,0,0,0,3,0,3,0,0,0,0,0,0,1,0,0,0,0,0,1,0,0,0,1,0,0,0,1,1,0,0,0,3,0,0,0,0,0,2,0,0,0,0,0,0,0,0,2,0,0,0,0,0,0,0,0,0,0,2,0,0,0,0,1,0,0,0,0,0,0,2,0,0,0,0,2,0	0.884	0.908	0.119688	0.0156174	0.748908	-2.67101	29.7872	7.69231
SSC12	21000000	21500000	100111000010	WU_10.2_12_21030326_TC,WU_10.2_12_21136721_GA,WU_10.2_12_21196111_CT,WU_10.2_12_21253136_AC,H3GA0054035_TC,ALGA0105798_AG,WU_10.2_12_21304039_GT,MARC0029299_CT,ASGA0100417_GA,ASGA0103170_AG,ALGA0113902_TC,MARC0111600_TC	12	22	0.215,0.123,0.101,0.066,0.066,0.05,0.048,0.032,0.026,0.025,0.022,0.02,0.016,0.015,0.015,0.014,0.01,0.01,0.01,0.007,0.006,0.005	20.2136	0	10.1	36.25	1.25722e-18	ZNF385C,NKIRAS2,DNAJC7,CNP,TTC25,ACLY,GAST,HAP1,JUP,P3H4,FKBP10,EIF1,KRT14,ENSSSCG00000030350,ENSSSCG00000021755,ENSSSCG00000017441,KRT31,KRT32,KRT35,KRT36,KRT13,KRT15,ENSSSCG00000017447	ACLY[lethal]:embryonic-lethality-between-somite-formation-and-embryo-turning,-complete-penetrance;embryonic-lethality-between-implantation-and-somite-formation,-complete-penetrance,HAP1[lethal]:postnatal-lethality,-complete-penetrance;postnatal-lethality,-incomplete-penetrance,JUP[lethal]:embryonic-lethality-during-organogenesis,-incomplete-penetrance;lethality-throughout-fetal-growth-and-develop…	145	113	77.931	378	15.5	3835	15.36	18,16,9,13,15,14,14,13,15,13,14,18,17,21,14,19,16,15,20,13,17,11,17,15,19,9,15,9,10,15,15,21,16,21,13,13,18,21,28,14,12,15,16,15,19,16,13,15,21,19,12,12,15,19,20,16,23,17,15,15,5,13,22,20,15,16,19,17,6,17,18,20,18,15,17,20,19,17,16,2,3,20,17,16,18,12,17,17,15,15,17,16,9,15,15,20,17,18,11,16,15,19,18,15,16,16,13,15,16,23,1,7,13,16,5,16,13,14,12,20,18,16,17,16,21,14,14,18,13,18,12,15,11,13,16,15,18…	14.02	14.01	14,16,8,13,15,13,14,13,13,13,14,18,16,16,14,16,14,15,18,12,15,11,16,12,13,9,15,9,10,13,10,19,16,15,12,13,18,19,28,11,12,15,16,12,11,16,13,15,21,17,12,11,15,11,14,16,19,17,15,14,3,13,20,15,15,16,17,16,6,17,17,16,17,13,15,19,19,15,15,2,3,17,17,16,13,12,16,14,14,15,17,13,9,12,14,14,15,17,11,15,12,14,18,14,14,15,13,14,14,22,1,0,10,16,5,12,13,14,11,20,15,16,14,16,15,14,12,14,13,16,10,12,7,13,11,13,16,…	1.48	1.35	4,0,1,0,0,1,0,0,2,0,0,0,1,5,0,3,2,0,2,1,2,0,1,3,6,0,0,0,0,2,5,2,0,6,1,0,0,2,0,3,0,0,0,3,8,0,0,0,0,2,0,1,0,8,6,0,4,0,0,1,2,0,2,5,0,0,2,1,0,0,1,4,1,2,2,1,0,2,1,0,0,3,0,0,5,0,1,3,1,0,0,3,0,3,1,6,2,1,0,1,3,5,0,1,2,1,0,1,2,1,0,7,3,0,0,4,0,0,1,0,3,0,3,0,6,0,2,4,0,2,2,3,4,0,5,2,2,1,0,1,3,0,0,0,0,0,2,1,8,0,2,1,1,1,1,0,0,2,0,0,2,3,1,0,0,0,0,0,0,0,0,0,0,0,0,0,0,1,0,1,1,0,2,0,3,0,5,2,0,0,0,1,0,0,0,1,0,1,0,6…	0.22	0.26	0,0,0,0,0,0,0,0,0,0,0,0,1,0,1,2,0,0,0,0,0,0,0,0,2,0,0,0,0,0,6,0,0,0,0,0,0,0,0,0,0,0,0,0,0,2,0,0,0,0,0,2,0,0,0,0,0,0,0,3,0,0,0,0,0,0,0,0,0,1,0,0,0,0,0,0,1,0,0,0,0,0,0,2,1,0,0,0,0,2,1,0,0,2,0,0,0,0,0,1,0,0,0,0,0,0,1,1,0,1,0,0,0,0,0,0,0,0,0,0,1,0,0,0,0,0,0,0,0,0,0,0,0,0,0,0,2,0,0,0,0,0,1,0,0,0,1,0,4,0,0,0,1,0,0,1,0,0,0,0,0,1,1,0,0,0,0,0,0,0,0,0,0,0,0,0,0,0,0,0,0,0,0,0,0,0,0,0,1,0,0,0,0,2,0,1,0,0,0,0…	0.905	0.912	0.498349	0.206183	0.183335	-0.911458	9.62963	-15.3846
SSC12	50000000	51000000	00000000000000000	WU_10.2_12_50042619_CT,H3GA0034587_AG,ALGA0066725_TC,ASGA0054883_TG,WU_10.2_12_50446266_TC,WU_10.2_12_50505783_GT,H3GA0034597_AG,ALGA0066740_TC,H3GA0034599_CT,ASGA0054900_AG,WU_10.2_12_50640918_AG,ALGA0117245_TC,ASGA0054903_TG,ALGA0066768_TC,ASGA0054919_TC,ASGA0054953_AG,WU_10.2_12_50967169_TC	17	21	0.302,0.108,0.08,0.08,0.07,0.057,0.037,0.036,0.022,0.022,0.02,0.02,0.015,0.015,0.013,0.012,0.012,0.011,0.011,0.01,0.005	16.0206	1	8	20.5	2.69275e-09	ENSSSCG00000017824,ENSSSCG00000028078,HIC1,SMG6,ENSSSCG00000017832,PAFAH1B1,CLUH,ENSSSCG00000017834,ENSSSCG00000025617,ENSSSCG00000027054,ENSSSCG00000025360,RAP1GAP2,ENSSSCG00000017838,ENSSSCG00000017839,ENSSSCG00000026065,ENSSSCG00000024366,ENSSSCG00000017843	HIC1[lethal]:perinatal-lethality,-complete-penetrance;embryonic-lethality-during-organogenesis,-complete-penetrance,SMG6[lethal]:embryonic-lethality;prenatal-lethality,-complete-penetrance;embryonic-lethality-at-implantation,-incomplete-penetrance,PAFAH1B1[lethal]:postnatal-lethality,-complete-penetrance;embryonic-lethality,-complete-penetrance;embryonic-lethality-between-implantation-and-somite-…	82	43	52.439	129	15.4	2519	15.25	13,15,18,16,11,15,18,17,21,19,9,12,17,12,15,13,22,13,17,14,19,9,12,20,18,20,13,11,19,18,17,15,16,24,16,4,13,21,18,16,22,18,16,14,21,21,12,18,15,8,13,10,20,11,11,16,5,15,17,19,14,15,18,20,12,20,15,21,15,15,14,18,16,16,9,17,14,19,19,15,16,12,16,17,15,8,16,20,13,17,13,17,17,12,12,14,18,14,20,17,14,5,21,16,7,24,14,18,12,19,20,13,14,19,9,16,15,15,18,14,20,17,15,17,6,16,13,7,18	14.16	13.98	12,15,18,16,10,15,13,16,19,14,9,12,16,12,14,13,20,9,16,14,18,9,12,17,8,20,12,10,17,17,17,15,16,20,14,4,13,20,15,16,22,10,15,13,20,18,12,18,15,8,12,10,20,11,11,14,4,14,17,19,14,13,15,19,12,17,15,15,15,15,13,15,11,14,8,17,14,19,18,14,13,12,13,16,15,8,15,17,13,14,13,17,13,12,12,14,18,14,18,17,14,3,17,14,7,19,14,16,12,18,16,13,12,18,9,16,14,15,14,14,17,16,11,17,6,15,13,7,16	1.24	1.27	1,0,0,0,1,0,5,1,2,5,0,0,1,0,1,0,2,4,1,0,1,0,0,3,10,0,1,1,2,1,0,0,0,4,2,0,0,1,3,0,0,8,1,1,1,3,0,0,0,0,1,0,0,0,0,2,1,1,0,0,0,2,3,1,0,3,0,6,0,0,1,3,5,2,1,0,0,0,1,1,3,0,3,1,0,0,1,3,0,3,0,0,4,0,0,0,0,0,2,0,0,2,4,2,0,5,0,2,0,1,4,0,2,1,0,0,1,0,4,0,3,1,4,0,0,1,0,0,2	0.22	0.28	0,0,0,0,0,1,0,0,0,0,0,0,0,1,3,0,0,6,0,0,0,0,0,0,0,0,0,0,0,0,0,0,0,0,0,0,0,0,0,0,0,0,0,0,1,0,0,0,0,0,0,0,0,0,2,0,0,0,0,0,0,0,0,1,0,0,0,0,0,1,0,0,0,0,0,0,0,0,0,0,0,0,1,1,0,0,0,0,0,0,0,2,0,1,0,0,0,0,1,0,0,0,0,0,0,0,0,0,0,2,0,0,0,0,0,0,0,0,1,2,0,0,0,0,0,0,1,0,0	0.919	0.917	0.676881	0.841659	0.35638	-0.983607	-2.3622	-21.4286
SSC13	28750000	29250000	0000010100001100	ALGA0069109_TC,MARC0055106_TC,WU_10.2_13_28824976_CT,ALGA0069124_TC,ALGA0069129_TC,M1GA0010063_CT,ALGA0069141_CT,MARC0000560_AG,ALGA0069150_AG,MARC0028391_AG,ASGA0056898_TC,MARC0038061_AG,ASGA0056913_GA,MARC0044996_AG,H3GA0035984_AG,ALGA0069171_TG	16	22	0.208,0.139,0.079,0.069,0.066,0.059,0.058,0.043,0.036,0.031,0.029,0.027,0.022,0.02,0.018,0.015,0.014,0.012,0.009,0.009,0.006,0.005	7.12025	0	3.6	5.75	0.00258097	SEC22C,SS18L2,NKTR,ZBTB47,KLHL40,HHATL,CCDC13,ENSSSCG00000011290,ACKR2,ZNF662,POMGNT2,FAM198A	KLHL40[lethal]:postnatal-lethality,-complete-penetrance,POMGNT2[lethal]:neonatal-lethality,-complete-penetrance	23	16	69.5652	44	12.82	1448	15.47	14,15,17,13,15,17,8,9,14,7,10,20,11,11,8,15,14,16,11,9,13,5,13,17,15,17,14,14,10,13,8,14,10,13,11,12,11,14,15,18,12,16,12,13	12.09	14.1	13,15,16,12,13,17,8,7,14,6,10,16,11,10,8,15,13,15,11,6,12,4,12,14,15,16,13,14,10,12,8,14,10,13,11,10,11,14,14,17,12,16,12,12	0.73	1.37	1,0,1,1,2,0,0,2,0,1,0,4,0,1,0,0,1,1,0,3,1,1,1,3,0,1,1,0,0,1,0,0,0,0,0,2,0,0,1,1,0,0,0,1	0.09	0.21	0,0,1,1,1,0,0,0,0,0,0,0,0,0,0,0,0,0,0,0,0,0,0,0,0,0,0,0,0,0,0,0,0,0,0,0,0,0,0,0,0,0,0,1	0.943	0.912	2.15515e-06	9.1225e-05	0.0120232	17.1299	-46.7153	-57.1429
SSC15	138250000	138750000	0101111001000000	WU_10.2_15_138275968_TC,WU_10.2_15_138289885_GA,WU_10.2_15_138303416_CT,WU_10.2_15_138310559_CT,WU_10.2_15_138337865_CT,WU_10.2_15_138349796_CA,ASGA0091733_AG,ASGA0070712_CT,WU_10.2_15_138545798_TG,H3GA0045035_AG,WU_10.2_15_138580210_CT,ALGA0087207_GT,WU_10.2_15_138606714_CT,MARC0013651_TC,ASGA0070725_GA,WU_10.2_15_138744248_CT	16	40	0.084,0.053,0.05,0.045,0.044,0.043,0.038,0.036,0.032,0.028,0.027,0.021,0.02,0.02,0.02,0.019,0.019,0.018,0.017,0.017,0.016,0.015,0.015,0.013,0.013,0.012,0.01,0.01,0.01,0.01,0.009,0.009,0.009,0.009,0.008,0.008,0.007,0.006,0.006,0.005	5.4193	0	2.7	6	0.00152648	RAB11FIP5,ENSSSCG00000024710,KCNE4,ACSL3	-	24	10	41.6667	19	15.32	1092	15.39	12,7,16,6,19,19,14,16,14,17,16,21,14,20,18,22,14,16,10	14.32	14.15	12,7,16,6,17,16,13,13,12,17,16,19,14,18,18,20,14,14,10	1	1.24	0,0,0,0,2,3,1,3,2,0,0,2,0,2,0,2,0,2,0	0.21	0.28	0,2,1,0,0,0,0,0,0,0,0,0,0,0,0,1,0,0,0	0.935	0.919	0.939571	0.380397	0.587098	0.454841	-19.3548	-25
SSC16	86000000	88000000	0100100000000000000	MARC0039630_TC,WU_10.2_16_86024383_AG,M1GA0024878_GA,WU_10.2_16_86552837_TG,WU_10.2_16_86564702_GA,ASGA0074860_TC,ALGA0092427_TC,ALGA0092434_TC,ASGA0074868_TC,H3GA0047563_TG,ASGA0074877_TC,MARC0089890_TC,H3GA0047570_AG,ALGA0092451_TC,WU_10.2_16_86831923_TG,ASGA0074889_TC,WU_10.2_16_86875372_TG,WU_10.2_16_86878104_CT,WU_10.2_16_86894463_CA	19	41	0.084,0.08,0.067,0.04,0.034,0.034,0.032,0.031,0.027,0.027,0.026,0.022,0.021,0.02,0.02,0.017,0.017,0.014,0.014,0.012,0.012,0.012,0.012,0.011,0.011,0.01,0.01,0.01,0.007,0.007,0.007,0.006,0.006,0.006,0.006,0.006,0.005,0.005,0.005,0.005,0.005	13.2911	2	6.7	13.75	1.74281e-07	SLC12A7,CLPTM1L,CH242-128B1.1,CH242-128B1.2,ENSSSCG00000020913,ENSSSCG00000017123,ENSSSCG00000017124	-	55	30	54.5455	152	14.92	2592	15.14	17,15,10,20,15,18,19,13,11,18,15,16,18,19,21,15,18,8,5,14,14,14,19,19,7,13,18,14,18,12,14,14,10,17,14,13,19,13,19,13,17,20,12,13,14,14,10,10,12,12,13,15,11,14,20,11,18,11,8,15,14,16,15,14,11,16,15,16,15,14,16,19,15,20,15,17,15,11,15,13,19,10,19,16,4,16,17,16,7,10,17,10,16,17,17,14,17,19,18,18,17,12,13,18,18,18,15,13,18,17,12,20,8,21,7,13,14,19,9,14,18,17,14,13,17,18,19,20,17,17,19,11,15,12,16,22,…	13.81	13.89	17,14,10,20,14,12,14,13,11,18,15,12,18,19,20,12,18,8,3,14,14,13,17,19,7,13,16,13,16,12,14,14,6,14,14,13,19,13,18,13,15,17,11,13,14,14,10,9,12,12,10,15,11,14,18,11,18,11,8,15,14,14,12,14,11,14,14,16,14,13,16,11,15,18,14,16,15,11,14,13,14,10,18,14,4,13,15,16,6,10,17,9,16,17,13,14,12,16,12,18,12,12,12,18,17,17,13,13,11,17,8,19,8,19,7,13,14,19,8,11,13,17,14,10,17,17,19,20,16,16,18,11,12,12,15,19,11,1…	1.11	1.25	0,1,0,0,1,6,5,0,0,0,0,4,0,0,1,3,0,0,2,0,0,1,2,0,0,0,2,1,2,0,0,0,4,3,0,0,0,0,1,0,2,3,1,0,0,0,0,1,0,0,3,0,0,0,2,0,0,0,0,0,0,2,3,0,0,2,1,0,1,1,0,8,0,2,1,1,0,0,1,0,5,0,1,2,0,3,2,0,1,0,0,1,0,0,4,0,5,3,6,0,5,0,1,0,1,1,2,0,7,0,4,1,0,2,0,0,0,0,1,3,5,0,0,3,0,1,0,0,1,1,1,0,3,0,1,3,0,0,3,1,0,0,0,7,0,0,1,0,0,2,1,0	0.35	0.27	0,3,0,0,1,1,4,0,4,0,0,0,0,0,0,1,0,0,0,1,0,2,2,0,0,0,0,0,4,0,0,0,0,0,0,0,0,0,0,0,1,0,0,0,0,0,0,3,0,0,0,0,0,0,0,0,0,0,0,0,0,3,0,0,0,0,1,0,0,0,0,0,0,0,0,0,0,3,0,0,0,1,0,0,0,0,1,0,0,0,0,0,0,0,2,0,0,1,0,0,0,0,0,0,0,0,1,0,0,0,1,1,0,0,0,1,0,0,0,0,1,0,0,1,0,0,0,0,2,0,0,0,0,2,0,0,0,0,1,1,0,0,0,0,0,0,0,1,0,0,1,0	0.925	0.918	0.458052	0.334217	0.276788	1.4531	-11.2	29.6296
SSC16	86250000	86750000	111000000	M1GA0024878_GA,WU_10.2_16_86552837_TG,WU_10.2_16_86564702_GA,ASGA0074860_TC,ALGA0092427_TC,ALGA0092434_TC,ASGA0074868_TC,H3GA0047563_TG,ASGA0074877_TC	9	16	0.207,0.134,0.105,0.096,0.074,0.074,0.06,0.058,0.05,0.038,0.031,0.014,0.011,0.01,0.008,0.007	19.1653	3	9.6	35.5	3.3415e-18	ENSSSCG00000020913,ENSSSCG00000017123	-	142	67	47.1831	283	15.28	3624	15.15	18,15,15,19,13,15,18,18,13,18,6,14,13,18,6,15,17,20,10,10,14,16,18,11,15,16,21,17,18,16,16,14,16,15,16,17,21,15,13,16,18,16,7,12,5,11,14,16,19,17,18,7,16,13,9,11,14,17,14,21,23,14,19,20,14,17,15,18,16,12,12,16,19,15,18,16,16,10,16,16,10,19,16,17,23,7,13,16,12,15,21,10,19,18,17,13,17,22,12,16,19,17,17,19,18,22,14,16,17,16,18,16,16,16,13,19,20,9,18,17,15,15,11,13,16,24,10,11,12,11,16,15,15,17,17,18…	14.08	13.94	13,15,15,17,13,15,17,18,10,16,6,13,13,18,6,15,13,18,10,10,12,16,15,10,11,13,20,17,15,16,16,14,14,15,16,15,16,15,12,16,17,14,7,12,5,8,13,16,18,14,18,6,14,10,9,11,13,15,13,20,22,14,18,19,14,15,15,16,15,12,12,16,17,15,16,7,16,10,16,16,10,19,15,15,21,7,12,12,10,13,20,9,16,17,8,12,16,15,12,16,19,16,16,18,12,16,14,16,17,16,16,10,15,16,13,17,17,9,15,17,15,15,11,11,14,19,10,11,12,11,16,15,15,16,17,18,16,…	1.2	1.21	5,0,0,2,0,0,1,0,3,2,0,1,0,0,0,0,4,2,0,0,2,0,3,1,4,3,1,0,3,0,0,0,2,0,0,2,5,0,1,0,1,2,0,0,0,3,1,0,1,3,0,1,2,3,0,0,1,2,1,1,1,0,1,1,0,2,0,2,1,0,0,0,2,0,2,9,0,0,0,0,0,0,1,2,2,0,1,4,2,2,1,1,3,1,9,1,1,7,0,0,0,1,1,1,6,6,0,0,0,0,2,6,1,0,0,2,3,0,3,0,0,0,0,2,2,5,0,0,0,0,0,0,0,1,0,0,0,7,1,0,2,0,0,2,2,0,0,1,0,2,0,0,0,0,0,2,1,1,2,0,0,3,0,0,1,3,2,0,2,0,1,1,0,1,2,1,1,1,3,0,4,0,2,0,0,0,0,1,12,1,0,0,0,1,2,1,1,2,0,…	0.25	0.26	0,1,0,0,0,0,0,0,0,1,0,0,0,0,0,0,1,0,0,0,5,0,0,0,0,0,0,0,0,1,1,0,0,0,0,1,1,0,0,0,0,0,0,2,0,0,0,1,0,0,0,0,0,0,0,0,0,0,0,0,0,0,1,0,0,2,0,0,1,0,0,0,0,0,0,0,0,0,0,0,0,0,0,0,0,0,2,0,0,1,0,0,0,0,0,2,0,0,0,1,0,0,1,0,0,0,0,0,0,0,1,1,2,0,0,0,0,0,0,0,2,0,0,0,0,0,0,0,0,0,0,0,0,0,0,0,0,1,0,0,3,0,0,0,0,0,0,2,0,0,0,0,0,0,0,0,0,0,0,0,1,0,1,0,0,0,0,0,0,0,2,1,0,3,0,5,0,0,0,0,0,0,0,0,0,0,0,0,0,0,0,0,0,0,0,0,0,0,0,0…	0.922	0.92	0.520489	0.936882	0.873074	-0.858086	-0.826446	-3.84615

## Sheet: Large White
Chromosome	Start	End	Haplotype	Markers_REF-ALT	Haplotype_length	Number of haplotypes in window	Haplotypes frequencies in window (high -> low)	Carrier frequency	Observed homozygotes	Haplotype frequency	Expected homozygotes	Excact_binomial_test	Genes in window	MGI lethal knockout phenotypes	Genotyped carrier progeny	Heterozygote carrier progeny	% Heterozygote carrier offspring	Carrier by carrier litters (C*C)	Mean carrier litter size	Carrier by non-carrier litters (C*NC)	Mean non-carrier litter size	Carrier total number born per litter	Mean carrier liveborn	Mean non carrier liveborn	Carrier number born alive per litter	Carrier stillborn	Non-carrier stillborn	Carrier number stillborn per litter	Mean carrier mummies	Mean non carrier mummies	Carrier mummified piglets per litter	Carrier NBA/TNB	Non-carrier NBA/TNB	Welch-test TNB	Welch test NSB	Welch-test MUM	% Difference TNB	% Difference NSB	% Difference MUM
SSC1	7500000	8000000	0000010000010000000001	MARC0097604_CT,INRA0000314_AC,ALGA0000538_GA,WU_10.2_1_7623776_AG,ASGA0095912_CT,WU_10.2_1_7659256_GA,WU_10.2_1_7676398_TC,WU_10.2_1_7717511_AG,SIRI0000433_GA,SIRI0000431_GA,WU_10.2_1_7765351_CT,ASGA0000589_AG,MARC0059741_AC,ALGA0000557_GA,ASGA0000601_GT,H3GA0000512_CT,H3GA0000513_AG,MARC0074666_GT,H3GA0000521_AG,WU_10.2_1_7945278_CT,WU_10.2_1_7966828_TC,H3GA0000529_AG	22	16	0.389,0.138,0.099,0.061,0.05,0.05,0.041,0.027,0.019,0.014,0.014,0.013,0.013,0.01,0.009,0.007	2.0778	0	1	7.75	0.000143906	ENSSSCG00000004032	-	31	18	58.0645	9	16.11	714	16.17	7,15,19,16,15,19,20,16,18	14.78	14.81	3,15,19,15,15,17,18,16,15	1.33	1.36	4,0,0,1,0,2,2,0,3	1.44	0.28	11,0,0,0,0,1,0,1,0	0.917	0.916	0.967849	0.959233	0.363231	0.371058	-2.20588	414.286
SSC1	14000000	18000000	10000001100000110000001100110010001000010000010000001100000000000111101111010000000101000011000000100000000000000000000011000010000000011110001101111011000	MARC0008026_AG,ALGA0001037_AG,ASGA0001086_AG,MARC0034448_TC,WU_10.2_1_14145274_CT,M1GA0000759_AC,ALGA0001039_AC,WU_10.2_1_14201367_AG,ASGA0001096_AG,WU_10.2_1_14239333_CT,MARC0016632_TC,WU_10.2_1_14296757_GA,WU_10.2_1_14324663_TC,MARC0099846_AG,WU_10.2_1_14366332_AG,ASGA0001122_TC,ASGA0001125_TC,WU_10.2_1_14413742_GA,ALGA0001075_AG,ASGA0001117_CT,ALGA0008126_CA,WU_10.2_1_14494105_CT,WU_10.2_1_145…	155	38	0.067,0.029,0.027,0.021,0.021,0.021,0.018,0.018,0.018,0.018,0.017,0.016,0.016,0.015,0.014,0.013,0.013,0.013,0.012,0.012,0.012,0.011,0.01,0.009,0.008,0.008,0.007,0.007,0.007,0.007,0.006,0.006,0.006,0.006,0.006,0.005,0.005,0.005	3.61601	0	1.8	6.25	0.00095425	SCAF8,CNKSR3,ENSSSCG00000026391,ENSSSCG00000025154,ENSSSCG00000004072,ENSSSCG00000025352,OPRM1,RGS17,MTRF1L,FBXO5,VIP,MYCT1,SYNE1,ENSSSCG00000024114,ENSSSCG00000021273,ENSSSCG00000004082,ESR1,ESR1,CCDC170,ARMT1,RMND1,ZBTB2,AKAP12,ENSSSCG00000004092,IYD,PPP1R14C	MTRF1L[lethal]:embryonic-lethality;preweaning-lethality,FBXO5[lethal]:embryonic-lethality-before-implantation,-complete-penetrance,SYNE1[lethal]:neonatal-lethality,-complete-penetrance;neonatal-lethality,-incomplete-penetrance;postnatal-lethality,-incomplete-penetrance,PPP1R14C[lethal]:prenatal-lethality,-incomplete-penetrance	25	12	48	11	15.09	1085	15.81	12,15,22,19,14,19,16,13,11,9,16	14.82	14.37	11,15,22,19,13,19,16,13,11,8,16	0.27	1.44	1,0,0,0,1,0,0,0,0,1,0	0.73	0.33	0,0,0,0,0,1,1,1,1,3,1	0.982	0.909	0.554535	2.77736e-06	0.177831	4.55408	-81.25	121.212
SSC1	18250000	18750000	00110111100	H3GA0000960_AG,MARC0028295_GA,WU_10.2_1_18376642_GA,WU_10.2_1_18445459_GA,H3GA0000965_TC,WU_10.2_1_18527521_AG,H3GA0000976_TC,ASGA0001376_TC,H3GA0000982_AG,WU_10.2_1_18721969_AG,DIAS0001671_AC	11	10	0.303,0.244,0.133,0.065,0.06,0.058,0.051,0.036,0.025,0.017	5.06564	0	2.5	8	0.000143906	ENSSSCG00000004100,PCMT1,LRP11,ULBP1,ENSSSCG00000028948,NUP43,LATS1,ENSSSCG00000021892,KATNA1,PPIL4,ENSSSCG00000004108,GINM1	LATS1[lethal]:postnatal-lethality,-incomplete-penetrance;neonatal-lethality,-incomplete-penetrance;prenatal-lethality,-incomplete-penetrance	32	17	53.125	38	15.92	1682	15.93	8,20,19,17,21,15,15,13,17,19,15,13,15,15,21,20,17,15,18,16,17,18,13,10,21,16,12,14,18,12,18,9,16,19,14,12,18,19	14.47	14.34	7,20,18,17,19,15,12,11,17,16,14,13,14,15,12,17,16,12,17,15,16,15,13,9,18,16,12,14,17,12,16,8,16,16,14,6,18,17	1.45	1.59	1,0,1,0,2,0,3,2,0,3,1,0,1,0,9,3,1,3,1,1,1,3,0,1,3,0,0,0,1,0,2,1,0,3,0,6,0,2	0.47	0.44	0,0,0,0,0,0,1,0,0,0,0,2,0,0,0,0,0,0,2,1,0,1,0,2,0,0,0,0,0,0,0,7,0,0,0,1,0,1	0.909	0.9	0.983722	0.648446	0.873783	0.0627746	-8.80503	6.81818
SSC1	294000000	296000000	1101100000000000001101101010	H3GA0004696_GA,MARC0042411_AG,ALGA0010061_AG,ALGA0118938_AG,MARC0105290_TG,ALGA0123290_TC,WU_10.2_1_294225912_AG,M1GA0001546_AG,MARC0038335_TG,WU_10.2_1_294356794_CT,WU_10.2_1_294440947_GT,ASGA0007436_TC,WU_10.2_1_294500314_AC,INRA0007489_TC,WU_10.2_1_294548104_GT,WU_10.2_1_294583850_CA,ALGA0010096_TC,H3GA0004743_AG,ALGA0010101_AG,H3GA0004746_CT,CASI0009856_TC,WU_10.2_1_295109980_TC,ALGA0105013_C…	28	25	0.107,0.097,0.089,0.081,0.079,0.062,0.043,0.035,0.032,0.031,0.03,0.029,0.029,0.027,0.024,0.023,0.019,0.019,0.017,0.015,0.014,0.008,0.007,0.007,0.005	6.27366	0	3.1	7.25	0.000143906	DAB2IP,NDUFA8,MORN5,LHX6,RBM18,MRRF,PTGS1,ENSSSCG00000005534,ENSSSCG00000028903,ENSSSCG00000005536,ENSSSCG00000005559,ENSSSCG00000023988,ENSSSCG00000024890,ENSSSCG00000005541,ENSSSCG00000027082,ENSSSCG00000005871,ENSSSCG00000027732,ENSSSCG00000029564,ENSSSCG00000022433,ENSSSCG00000005544,ENSSSCG00000025505,ENSSSCG00000005549,ENSSSCG00000028498,ENSSSCG00000023652,ENSSSCG00000005551,ENSSSCG00000005…	NDUFA8[lethal]:preweaning-lethality,-complete-penetrance,LHX6[lethal]:postnatal-lethality,-complete-penetrance;preweaning-lethality,-incomplete-penetrance,PTGS1[lethal]:perinatal-lethality,-incomplete-penetrance;neonatal-lethality,-complete-penetrance;prenatal-lethality;postnatal-lethality,-complete-penetrance;neonatal-lethality,-incomplete-penetrance	29	21	72.4138	56	15.34	2101	15.74	12,19,16,13,12,12,13,22,9,11,15,17,10,13,7,19,20,18,17,16,16,20,11,17,19,18,4,12,15,11,18,15,23,19,12,16,24,17,9,10,20,10,22,16,15,16,12,20,18,17,18,21,16,13,11,17	13.38	14.08	10,16,15,13,12,10,13,16,9,9,12,15,10,13,6,19,17,17,16,13,11,16,10,16,18,8,4,12,13,11,17,11,20,17,9,12,21,15,8,9,20,10,19,16,14,13,12,17,18,17,16,13,12,10,10,13	1.96	1.66	2,3,1,0,0,2,0,6,0,2,3,2,0,0,1,0,3,1,1,3,5,4,1,1,1,10,0,0,2,0,1,4,3,2,3,4,3,2,1,1,0,0,3,0,1,3,0,3,0,0,2,8,4,3,1,4	0.48	0.44	2,0,3,0,0,0,0,0,0,1,0,0,0,1,0,0,1,0,0,1,1,0,6,0,1,2,1,0,0,0,0,0,0,0,0,0,1,0,0,2,0,0,0,0,0,0,0,0,0,0,0,0,0,0,0,4	0.872	0.895	0.482358	0.277884	0.754349	2.5413	18.0723	9.09091
SSC1	294000000	298000000	0000010111111101011001100101100000100001111100100000011	H3GA0004696_GA,MARC0042411_AG,ALGA0010061_AG,ALGA0118938_AG,MARC0105290_TG,ALGA0123290_TC,WU_10.2_1_294225912_AG,M1GA0001546_AG,MARC0038335_TG,WU_10.2_1_294356794_CT,WU_10.2_1_294440947_GT,ASGA0007436_TC,WU_10.2_1_294500314_AC,INRA0007489_TC,WU_10.2_1_294548104_GT,WU_10.2_1_294583850_CA,ALGA0010096_TC,H3GA0004743_AG,ALGA0010101_AG,H3GA0004746_CT,CASI0009856_TC,WU_10.2_1_295109980_TC,ALGA0105013_C…	55	33	0.086,0.083,0.08,0.061,0.055,0.052,0.032,0.032,0.031,0.028,0.028,0.027,0.026,0.026,0.022,0.022,0.018,0.018,0.016,0.013,0.013,0.012,0.01,0.01,0.009,0.007,0.006,0.006,0.006,0.006,0.006,0.005,0.005	10.3246	0	5.2	34.75	8.12355e-19	DAB2IP,NDUFA8,MORN5,LHX6,RBM18,MRRF,PTGS1,ENSSSCG00000005534,ENSSSCG00000028903,ENSSSCG00000005536,ENSSSCG00000005559,ENSSSCG00000023988,ENSSSCG00000024890,ENSSSCG00000005541,ENSSSCG00000027082,ENSSSCG00000005871,ENSSSCG00000027732,ENSSSCG00000029564,ENSSSCG00000022433,ENSSSCG00000005544,ENSSSCG00000025505,ENSSSCG00000005549,ENSSSCG00000028498,ENSSSCG00000023652,ENSSSCG00000005551,ENSSSCG00000005…	NDUFA8[lethal]:preweaning-lethality,-complete-penetrance,LHX6[lethal]:postnatal-lethality,-complete-penetrance;preweaning-lethality,-incomplete-penetrance,PTGS1[lethal]:perinatal-lethality,-incomplete-penetrance;neonatal-lethality,-complete-penetrance;prenatal-lethality;postnatal-lethality,-complete-penetrance;neonatal-lethality,-incomplete-penetrance,STRBP[lethal]:postnatal-lethality,-incomplete…	139	82	58.9928	135	15.58	3230	15.87	16,17,19,15,21,18,12,16,20,11,13,15,13,23,15,5,13,16,18,17,19,15,14,18,11,12,15,12,14,19,15,18,19,8,14,19,24,14,20,19,4,11,13,17,14,12,22,19,18,19,15,10,8,14,21,16,22,10,15,18,18,7,15,15,13,15,21,18,21,7,16,17,18,16,19,13,14,15,14,16,20,13,21,22,16,17,14,9,8,19,19,17,15,19,15,18,17,15,15,13,9,13,11,12,18,16,12,18,14,17,19,15,13,20,15,18,22,19,12,18,13,23,6,21,13,20,13,15,15,22,13,13,15,16,14	14.46	14.49	14,17,14,14,20,18,11,15,20,11,13,15,12,22,15,4,9,14,13,15,19,12,10,15,11,12,15,12,12,15,13,17,19,7,12,19,19,14,12,18,4,8,13,17,12,12,21,16,16,19,15,10,7,11,19,15,22,10,15,18,18,7,15,15,13,15,20,18,19,7,16,15,18,14,18,13,14,13,11,16,18,13,20,21,14,14,14,9,7,18,17,17,14,11,14,18,17,15,15,12,8,12,11,12,18,15,12,17,13,16,17,13,13,19,14,18,19,19,12,17,12,19,6,20,12,17,13,14,15,19,11,13,15,15,14	1.12	1.38	2,0,5,1,1,0,1,1,0,0,0,0,1,1,0,1,4,2,5,2,0,3,4,3,0,0,0,0,2,4,2,1,0,1,2,0,5,0,8,1,0,3,0,0,2,0,1,3,2,0,0,0,1,3,2,1,0,0,0,0,0,0,0,0,0,0,1,0,2,0,0,2,0,2,1,0,0,2,3,0,2,0,1,1,2,3,0,0,1,1,2,0,1,8,1,0,0,0,0,1,1,1,0,0,0,1,0,1,1,1,2,2,0,1,1,0,3,0,0,1,1,4,0,1,1,3,0,1,0,3,2,0,0,1,0	0.33	0.35	0,0,4,0,0,1,0,0,0,0,2,0,0,0,0,0,0,0,0,1,0,0,0,1,0,0,0,0,1,0,0,0,0,0,0,0,0,2,1,0,0,0,0,1,0,0,1,0,0,0,0,0,0,1,0,0,0,0,0,0,1,0,0,0,0,0,1,0,0,0,0,0,1,0,0,0,0,0,0,0,1,0,0,0,0,0,0,0,0,0,0,0,2,0,0,2,1,0,0,0,7,0,0,0,0,0,0,0,0,0,0,0,1,0,1,0,3,1,0,0,1,0,0,2,1,0,0,1,1,0,0,0,0,0,0	0.928	0.913	0.398542	0.0540251	0.764722	1.82735	-18.8406	-5.71429
SSC1	294500000	295500000	1101011000010	WU_10.2_1_294500314_AC,INRA0007489_TC,WU_10.2_1_294548104_GT,WU_10.2_1_294583850_CA,ALGA0010096_TC,H3GA0004743_AG,ALGA0010101_AG,H3GA0004746_CT,CASI0009856_TC,WU_10.2_1_295109980_TC,ALGA0105013_CA,WU_10.2_1_295412996_AG,ALGA0010175_AG	13	17	0.171,0.156,0.108,0.099,0.083,0.069,0.045,0.039,0.031,0.031,0.025,0.023,0.02,0.019,0.019,0.017,0.009	9.02795	0	4.5	13	1.74524e-07	NDUFA8,MORN5,LHX6,RBM18,MRRF,PTGS1,ENSSSCG00000005534,ENSSSCG00000028903,ENSSSCG00000005536,ENSSSCG00000005559,ENSSSCG00000023988,ENSSSCG00000024890,ENSSSCG00000005541,ENSSSCG00000027082,ENSSSCG00000005871,ENSSSCG00000027732,ENSSSCG00000029564,ENSSSCG00000022433,ENSSSCG00000005544,ENSSSCG00000025505	NDUFA8[lethal]:preweaning-lethality,-complete-penetrance,LHX6[lethal]:postnatal-lethality,-complete-penetrance;preweaning-lethality,-incomplete-penetrance,PTGS1[lethal]:perinatal-lethality,-incomplete-penetrance;neonatal-lethality,-complete-penetrance;prenatal-lethality;postnatal-lethality,-complete-penetrance;neonatal-lethality,-incomplete-penetrance	52	40	76.9231	81	15.64	3188	15.88	18,16,12,14,13,11,16,20,14,14,20,16,21,17,14,13,20,9,19,13,15,21,21,18,18,16,12,10,17,17,12,14,20,15,12,18,15,17,13,15,10,14,18,20,17,16,15,18,14,16,13,14,19,20,18,18,8,12,11,18,7,14,17,14,12,22,15,11,21,15,14,15,16,15,15,23,16,24,11,18,17	14.11	14.48	17,16,12,11,12,11,12,16,12,13,18,14,16,17,14,11,18,9,18,12,6,20,18,16,17,15,8,6,15,14,12,13,19,13,12,17,12,17,11,14,10,12,15,17,17,16,15,15,14,16,13,13,17,15,13,16,8,12,11,18,7,10,17,10,12,22,15,11,21,14,13,14,15,14,14,20,16,20,11,18,12	1.53	1.41	1,0,0,3,1,0,4,4,2,1,2,2,5,0,0,2,2,0,1,1,9,1,3,2,1,1,4,4,2,3,0,1,1,2,0,1,3,0,2,1,0,2,3,3,0,0,0,3,0,0,0,1,2,5,5,2,0,0,0,0,0,4,0,4,0,0,0,0,0,1,1,1,1,1,1,3,0,4,0,0,5	0.38	0.36	1,1,0,0,1,0,1,2,1,0,0,0,0,0,0,1,0,0,0,0,0,0,0,0,0,0,2,1,3,4,0,0,0,0,0,0,0,0,0,0,0,0,0,0,0,1,1,0,0,0,0,2,0,0,0,0,0,0,0,0,0,0,1,0,0,2,1,1,1,0,0,0,1,1,0,0,0,1,0,0,0	0.902	0.911	0.536479	0.530196	0.815646	1.51134	8.51064	5.55556
SSC1	294500000	295500000	1101011001101	WU_10.2_1_294500314_AC,INRA0007489_TC,WU_10.2_1_294548104_GT,WU_10.2_1_294583850_CA,ALGA0010096_TC,H3GA0004743_AG,ALGA0010101_AG,H3GA0004746_CT,CASI0009856_TC,WU_10.2_1_295109980_TC,ALGA0105013_CA,WU_10.2_1_295412996_AG,ALGA0010175_AG	13	17	0.171,0.156,0.108,0.099,0.083,0.069,0.045,0.039,0.031,0.031,0.025,0.023,0.02,0.019,0.019,0.017,0.009	3.93815	0	2	7.5	0.00013846	NDUFA8,MORN5,LHX6,RBM18,MRRF,PTGS1,ENSSSCG00000005534,ENSSSCG00000028903,ENSSSCG00000005536,ENSSSCG00000005559,ENSSSCG00000023988,ENSSSCG00000024890,ENSSSCG00000005541,ENSSSCG00000027082,ENSSSCG00000005871,ENSSSCG00000027732,ENSSSCG00000029564,ENSSSCG00000022433,ENSSSCG00000005544,ENSSSCG00000025505	NDUFA8[lethal]:preweaning-lethality,-complete-penetrance,LHX6[lethal]:postnatal-lethality,-complete-penetrance;preweaning-lethality,-incomplete-penetrance,PTGS1[lethal]:perinatal-lethality,-incomplete-penetrance;neonatal-lethality,-complete-penetrance;prenatal-lethality;postnatal-lethality,-complete-penetrance;neonatal-lethality,-incomplete-penetrance	30	20	66.6667	44	13.73	1620	15.18	15,17,12,13,10,10,11,14,13,14,9,19,17,10,22,13,15,14,17,11,20,19,14,12,17,12,9,5,8,11,14,17,10,10,12,16,20,12,15,15,16,16,13,15	12.61	13.71	13,16,12,13,8,10,10,14,12,12,9,18,15,10,22,12,15,12,17,11,15,18,12,11,17,9,9,4,8,10,12,16,8,9,12,14,19,12,15,12,14,13,13,12	1.11	1.48	2,1,0,0,2,0,1,0,1,2,0,1,2,0,0,1,0,2,0,0,5,1,2,1,0,3,0,1,0,1,2,1,2,1,0,2,1,0,0,3,2,3,0,3	0.18	0.41	1,0,0,1,0,0,0,0,0,0,0,0,0,0,1,0,0,0,0,1,0,0,0,0,0,1,0,0,0,1,0,0,0,1,0,0,0,0,0,0,0,1,0,0	0.919	0.903	0.010309	0.0517934	0.0005604	9.55204	-25	-56.0976
SSC1	294750000	295250000	001	H3GA0004746_CT,CASI0009856_TC,WU_10.2_1_295109980_TC	3	6	0.391,0.199,0.174,0.115,0.074,0.044	22.9202	1	11.5	132.75	1.87246e-72	PTGS1,ENSSSCG00000005534,ENSSSCG00000028903,ENSSSCG00000005536,ENSSSCG00000005559,ENSSSCG00000023988,ENSSSCG00000024890,ENSSSCG00000005541,ENSSSCG00000027082,ENSSSCG00000005871	PTGS1[lethal]:perinatal-lethality,-incomplete-penetrance;neonatal-lethality,-complete-penetrance;prenatal-lethality;postnatal-lethality,-complete-penetrance;neonatal-lethality,-incomplete-penetrance	531	418	78.7194	619	15.38	6630	15.83	19,16,17,14,20,13,12,17,18,18,20,20,17,10,16,16,15,17,16,19,18,15,21,21,20,14,20,13,15,15,15,17,14,17,21,10,14,15,18,20,12,16,16,20,4,21,18,11,11,17,13,23,13,15,15,12,18,16,13,18,18,11,12,19,12,11,12,17,17,15,25,14,19,23,8,16,15,13,16,11,20,14,20,15,16,22,13,18,11,5,17,13,17,14,18,16,22,12,18,19,13,21,15,16,17,18,17,19,14,12,20,11,11,10,19,17,14,18,15,15,11,10,14,18,18,16,15,12,15,15,11,22,15,16,…	14.12	14.37	19,14,17,14,19,11,9,14,13,15,15,20,11,8,14,16,14,17,16,14,17,14,19,15,18,14,16,12,13,15,14,15,14,17,20,10,13,14,18,1,11,14,15,20,4,18,18,11,11,16,13,18,11,15,15,12,16,12,12,16,17,11,10,17,12,11,12,17,16,15,22,13,15,22,8,16,13,13,16,9,20,14,18,15,16,21,12,12,11,4,2,9,16,12,17,14,22,12,13,17,13,21,14,15,17,17,15,19,12,12,19,11,11,8,17,14,12,15,15,12,8,10,10,15,15,14,14,11,15,15,11,21,14,15,14,10,12…	1.26	1.46	0,2,0,0,1,2,3,3,5,3,5,0,6,2,2,0,1,0,0,5,1,1,2,6,2,0,4,1,2,0,1,2,0,0,1,0,1,1,0,19,1,2,1,0,0,3,0,0,0,1,0,5,2,0,0,0,2,4,1,2,1,0,2,2,0,0,0,0,1,0,3,1,4,1,0,0,2,0,0,2,0,0,2,0,0,1,1,6,0,1,15,4,1,2,1,2,0,0,5,2,0,0,1,1,0,1,2,0,2,0,1,0,0,2,2,3,2,3,0,3,3,0,4,3,3,2,1,1,0,0,0,1,1,1,1,2,0,0,5,1,1,1,0,0,2,2,1,1,10,4,2,1,0,0,1,1,1,2,0,3,0,2,1,1,0,8,2,0,1,5,0,0,0,1,1,0,0,8,2,0,1,0,3,7,1,2,2,0,0,2,3,1,2,2,0,2,1,0,…	0.37	0.36	0,0,0,0,0,0,0,2,0,0,0,0,0,0,1,0,0,0,0,4,1,0,0,0,1,0,0,0,1,0,0,0,1,0,0,0,0,0,1,0,0,1,0,0,0,2,0,0,0,0,2,0,0,0,0,0,0,0,0,0,0,0,1,1,0,0,0,0,1,0,1,0,2,0,0,0,0,1,4,0,1,3,0,0,0,0,3,0,0,0,0,0,0,0,0,0,0,0,0,0,0,0,0,0,0,3,1,0,2,0,0,0,0,0,0,0,1,0,0,0,0,0,0,1,0,0,0,0,0,0,0,0,0,0,0,0,0,0,0,0,0,0,0,0,1,1,0,0,2,0,0,0,0,0,0,0,0,0,0,0,0,0,0,0,1,0,0,0,0,0,0,2,0,0,0,0,0,1,0,0,0,0,0,0,0,0,0,0,0,0,0,0,0,0,0,0,0,1,0,0…	0.918	0.908	0.00701289	0.0102932	0.846897	2.8427	-13.6986	2.77778
SSC1	295000000	296000000	00001010	CASI0009856_TC,WU_10.2_1_295109980_TC,ALGA0105013_CA,WU_10.2_1_295412996_AG,ALGA0010175_AG,WU_10.2_1_295502441_GA,H3GA0004776_TC,WU_10.2_1_295933617_GA	8	15	0.285,0.165,0.126,0.084,0.063,0.046,0.04,0.037,0.031,0.026,0.02,0.019,0.019,0.016,0.006	6.20923	0	3.1	18.5	5.69735e-10	ENSSSCG00000024890,ENSSSCG00000005541,ENSSSCG00000027082,ENSSSCG00000005871,ENSSSCG00000027732,ENSSSCG00000029564,ENSSSCG00000022433,ENSSSCG00000005544,ENSSSCG00000025505,ENSSSCG00000005549,ENSSSCG00000028498,ENSSSCG00000023652,ENSSSCG00000005551,ENSSSCG00000005550,ENSSSCG00000005540,ENSSSCG00000028769,OR1J1	-	74	55	74.3243	65	14.68	1917	15.23	15,10,16,14,10,15,16,15,19,16,17,14,17,12,14,19,17,16,7,14,22,17,9,16,16,13,6,18,18,18,12,15,12,15,17,15,18,15,13,12,19,17,15,15,22,12,8,15,9,17,14,18,17,17,14,12,18,15,4,16,16,10,14,16,14	13.55	13.72	13,8,12,14,9,14,16,15,19,13,17,14,10,12,14,19,17,13,7,13,22,10,9,14,16,12,6,16,15,15,11,15,11,14,16,14,17,15,11,12,19,15,15,15,19,12,7,15,9,17,14,17,14,17,13,9,15,15,4,15,16,10,13,13,13	1.12	1.51	2,2,4,0,1,1,0,0,0,3,0,0,7,0,0,0,0,3,0,1,0,7,0,2,0,1,0,2,3,3,1,0,1,1,1,1,1,0,2,0,0,2,0,0,3,0,1,0,0,0,0,1,3,0,1,3,3,0,0,1,0,0,1,3,1	0.58	0.44	1,0,1,0,0,0,0,1,0,1,0,0,0,0,0,0,3,1,0,0,1,2,0,0,1,4,0,0,0,0,5,1,2,0,0,0,1,0,0,0,1,0,1,0,0,0,1,1,0,0,0,3,0,1,0,1,0,0,0,2,1,1,0,0,0	0.923	0.901	0.211776	0.0536265	0.26093	3.61129	-25.8278	31.8182
SSC1	295000000	295500000	00001	CASI0009856_TC,WU_10.2_1_295109980_TC,ALGA0105013_CA,WU_10.2_1_295412996_AG,ALGA0010175_AG	5	8	0.467,0.228,0.093,0.059,0.051,0.047,0.026,0.02	10.1071	2	5.1	37.5	1.16218e-19	ENSSSCG00000024890,ENSSSCG00000005541,ENSSSCG00000027082,ENSSSCG00000005871,ENSSSCG00000027732,ENSSSCG00000029564,ENSSSCG00000022433,ENSSSCG00000005544,ENSSSCG00000025505	-	150	116	77.3333	206	14.78	3462	15.43	15,15,16,10,16,18,17,12,14,16,26,14,16,10,15,17,5,16,11,12,16,16,16,13,12,18,15,18,11,16,18,15,13,18,15,18,12,12,15,15,11,15,19,17,10,15,15,16,18,10,17,14,17,17,12,10,14,18,17,13,15,12,19,19,14,18,17,16,18,12,7,14,12,13,15,18,15,22,19,17,16,19,20,9,13,14,6,16,18,13,16,17,16,15,16,9,14,13,14,6,14,18,18,17,17,18,21,9,18,13,17,16,12,11,15,23,13,12,13,12,16,13,13,15,15,17,17,14,11,13,15,7,18,17,14,5,…	13.27	13.85	12,13,16,8,16,16,17,11,13,12,19,14,16,9,14,17,5,14,11,12,16,16,15,9,12,17,12,18,9,15,16,14,12,16,15,17,12,10,13,15,11,15,19,10,9,15,15,13,11,10,17,14,10,13,12,10,14,17,15,12,15,8,16,19,14,11,17,13,12,12,7,13,12,13,6,18,13,22,19,10,12,15,17,9,13,3,6,13,15,13,14,13,16,12,15,9,11,12,11,6,14,16,18,15,16,15,19,7,15,13,17,14,11,10,15,17,13,11,12,11,14,12,13,15,14,17,16,13,8,12,14,7,17,16,14,3,9,15,11,1…	1.51	1.58	3,2,0,2,0,2,0,1,1,4,7,0,0,1,1,0,0,2,0,0,0,0,1,4,0,1,3,0,2,1,2,1,1,2,0,1,0,2,2,0,0,0,0,7,1,0,0,3,7,0,0,0,7,4,0,0,0,1,2,1,0,4,3,0,0,7,0,3,6,0,0,1,0,0,9,0,2,0,0,7,4,4,3,0,0,11,0,3,3,0,2,4,0,3,1,0,3,1,3,0,0,2,0,2,1,3,2,2,3,0,0,2,1,1,0,6,0,1,1,1,2,1,0,0,1,0,1,1,3,1,1,0,1,1,0,2,3,0,2,6,2,2,2,1,0,3,0,1,2,0,1,3,2,3,0,0,2,3,2,0,3,0,3,0,1,0,0,0,0,6,2,1,3,0,0,2,2,0,0,0,1,2,1,2,0,1,3,0,2,1,3,2,3,0,0,3,2,1,0,…	0.59	0.43	0,1,0,0,0,0,0,4,1,1,0,0,0,0,0,0,0,0,0,0,0,0,1,0,1,0,1,1,0,1,0,0,1,0,1,1,1,0,0,1,1,0,0,3,1,1,0,1,1,0,0,0,0,0,0,0,0,0,1,2,1,1,1,0,0,2,3,1,2,1,0,0,0,0,1,0,0,1,1,2,0,0,0,0,0,1,1,0,1,0,0,1,1,0,1,0,0,4,0,0,1,0,2,1,0,0,1,3,0,0,0,0,5,1,1,0,1,2,0,0,3,0,0,0,0,0,0,1,0,0,0,0,1,0,0,0,0,0,0,0,1,1,0,2,0,0,1,0,1,2,1,1,0,2,0,1,2,1,4,0,0,0,0,1,1,1,0,3,0,0,0,1,0,1,0,0,0,0,0,1,1,0,3,0,0,3,0,1,0,0,1,0,0,0,0,0,2,2,1,1…	0.898	0.897	0.0078462	0.589249	0.0116699	4.21257	-4.43038	37.2093
SSC1	295000000	296000000	01101010	CASI0009856_TC,WU_10.2_1_295109980_TC,ALGA0105013_CA,WU_10.2_1_295412996_AG,ALGA0010175_AG,WU_10.2_1_295502441_GA,H3GA0004776_TC,WU_10.2_1_295933617_GA	8	15	0.285,0.165,0.126,0.084,0.063,0.046,0.04,0.037,0.031,0.026,0.02,0.019,0.019,0.016,0.006	7.93267	0	4	10.75	1.15266e-06	ENSSSCG00000024890,ENSSSCG00000005541,ENSSSCG00000027082,ENSSSCG00000005871,ENSSSCG00000027732,ENSSSCG00000029564,ENSSSCG00000022433,ENSSSCG00000005544,ENSSSCG00000025505,ENSSSCG00000005549,ENSSSCG00000028498,ENSSSCG00000023652,ENSSSCG00000005551,ENSSSCG00000005550,ENSSSCG00000005540,ENSSSCG00000028769,OR1J1	-	43	33	76.7442	75	15.73	2597	15.95	12,19,16,23,13,12,12,13,22,9,19,11,15,17,10,15,13,7,19,20,16,17,18,17,16,16,20,11,17,19,18,4,12,14,15,11,16,18,10,12,15,21,23,19,19,12,16,20,24,21,17,18,9,10,20,10,22,16,15,16,12,14,20,18,17,18,21,16,13,14,20,15,11,17,17	13.81	14.3	10,16,15,19,13,12,10,13,16,9,17,9,12,15,10,14,13,6,19,17,15,15,17,16,13,11,16,10,16,18,8,4,12,13,13,11,14,17,10,12,11,21,20,17,17,9,12,17,21,12,15,16,8,9,20,10,19,16,14,13,12,12,17,18,17,16,13,12,10,13,20,15,10,13,15	1.92	1.64	2,3,1,4,0,0,2,0,6,0,2,2,3,2,0,1,0,1,0,3,1,2,1,1,3,5,4,1,1,1,10,0,0,1,2,0,2,1,0,0,4,0,3,2,2,3,4,3,3,9,2,2,1,1,0,0,3,0,1,3,0,2,3,0,0,2,8,4,3,1,0,0,1,4,2	0.44	0.41	2,0,3,0,0,0,0,0,0,0,0,1,0,0,0,0,1,0,0,1,0,5,0,0,1,1,0,6,0,1,2,1,0,0,0,0,0,0,0,0,0,0,0,0,1,0,0,0,1,0,0,0,0,2,0,0,0,0,0,0,0,0,0,0,0,0,0,0,0,0,0,0,0,4,0	0.878	0.897	0.655683	0.249177	0.839594	1.37931	17.0732	7.31707
SSC1	295000000	297000000	011001011000001000	CASI0009856_TC,WU_10.2_1_295109980_TC,ALGA0105013_CA,WU_10.2_1_295412996_AG,ALGA0010175_AG,WU_10.2_1_295502441_GA,H3GA0004776_TC,WU_10.2_1_295933617_GA,ALGA0010213_AC,ALGA0010326_TC,WU_10.2_1_296575539_TC,MARC0079842_TC,WU_10.2_1_296702123_CT,ALGA0010350_GA,ASGA0007540_AG,H3GA0004815_GA,ASGA0007537_TC,WU_10.2_1_296990508_CT	18	22	0.278,0.16,0.121,0.059,0.039,0.034,0.034,0.033,0.03,0.029,0.021,0.016,0.013,0.011,0.01,0.009,0.008,0.007,0.006,0.005,0.005,0.005	11.7742	0	5.9	41.5	1.52718e-22	ENSSSCG00000024890,ENSSSCG00000005541,ENSSSCG00000027082,ENSSSCG00000005871,ENSSSCG00000027732,ENSSSCG00000029564,ENSSSCG00000022433,ENSSSCG00000005544,ENSSSCG00000025505,ENSSSCG00000005549,ENSSSCG00000028498,ENSSSCG00000023652,ENSSSCG00000005551,ENSSSCG00000005550,ENSSSCG00000005540,ENSSSCG00000028769,OR1J1,ENSSSCG00000027068,ENSSSCG00000005554,ENSSSCG00000028478,ENSSSCG00000030316,ENSSSCG000000…	-	166	101	60.8434	161	15.57	3489	15.87	16,17,19,21,15,21,18,12,16,20,11,13,15,13,19,11,25,14,23,15,11,5,13,16,12,18,17,19,15,14,18,11,12,15,12,14,19,15,18,19,8,14,19,24,21,14,18,20,19,4,11,13,17,17,14,12,16,22,19,18,19,15,10,8,14,21,16,22,10,15,18,18,9,7,15,15,13,15,21,18,21,7,16,17,18,16,19,13,16,14,13,7,15,14,16,20,18,17,13,21,22,16,17,14,21,9,8,19,19,17,15,18,19,15,18,8,17,15,15,13,9,13,11,12,18,16,12,14,16,18,14,17,15,19,15,13,16,…	14.39	14.47	14,17,14,15,14,20,18,11,15,20,11,13,15,12,17,11,22,13,22,15,11,4,9,14,12,13,15,19,12,10,15,11,12,15,12,12,15,13,17,19,7,12,19,19,21,14,18,12,18,4,8,13,16,17,12,12,16,21,16,16,19,15,10,7,11,19,15,22,10,15,18,18,8,7,15,15,13,15,20,18,19,7,16,15,18,14,18,13,12,14,13,7,13,11,16,18,16,16,13,20,21,14,14,14,16,9,7,18,17,17,14,17,11,14,18,7,17,15,15,12,8,12,11,12,18,15,12,13,15,17,13,16,11,17,13,13,16,19…	1.18	1.4	2,0,5,6,1,1,0,1,1,0,0,0,0,1,2,0,3,1,1,0,0,1,4,2,0,5,2,0,3,4,3,0,0,0,0,2,4,2,1,0,1,2,0,5,0,0,0,8,1,0,3,0,1,0,2,0,0,1,3,2,0,0,0,1,3,2,1,0,0,0,0,0,1,0,0,0,0,0,1,0,2,0,0,2,0,2,1,0,4,0,0,0,2,3,0,2,2,1,0,1,1,2,3,0,5,0,1,1,2,0,1,1,8,1,0,1,0,0,0,1,1,1,0,0,0,1,0,1,1,1,1,1,4,2,2,0,0,1,1,0,3,0,0,1,1,4,0,1,1,3,0,1,0,3,3,2,0,2,0,1,0	0.34	0.34	0,0,4,0,0,0,1,0,0,0,0,2,0,0,1,0,1,0,0,0,0,0,0,0,0,0,1,0,0,0,1,0,0,0,0,1,0,0,0,0,0,0,0,0,0,2,0,1,0,0,0,0,0,1,0,0,0,1,0,0,0,0,0,0,1,0,0,0,0,0,0,1,0,0,0,0,0,0,1,0,0,0,0,0,1,0,0,0,0,0,0,0,0,0,0,1,0,0,0,0,0,0,0,0,4,0,0,0,0,0,2,0,0,0,2,0,1,0,0,0,7,0,0,0,0,0,0,0,2,0,0,0,2,0,0,1,0,0,1,0,3,1,0,0,1,0,0,2,1,0,0,1,1,0,0,0,0,0,0,0,0	0.924	0.912	0.345115	0.0811104	0.903324	1.89036	-15.7143	0
SSC1	295000000	295500000	01100	CASI0009856_TC,WU_10.2_1_295109980_TC,ALGA0105013_CA,WU_10.2_1_295412996_AG,ALGA0010175_AG	5	8	0.467,0.228,0.093,0.059,0.051,0.047,0.026,0.02	18.6116	0	9.3	83.75	5.3634e-47	ENSSSCG00000024890,ENSSSCG00000005541,ENSSSCG00000027082,ENSSSCG00000005871,ENSSSCG00000027732,ENSSSCG00000029564,ENSSSCG00000022433,ENSSSCG00000005544,ENSSSCG00000025505	-	335	264	78.806	368	15.68	5332	15.99	12,19,16,17,14,20,17,18,18,17,10,16,16,19,18,21,21,21,20,15,17,17,14,21,10,15,18,12,16,20,21,18,11,13,23,15,13,18,18,19,11,12,17,25,14,23,8,16,16,20,14,20,15,16,13,11,5,17,13,18,16,12,18,13,21,15,17,17,19,11,19,18,15,15,14,18,15,15,11,7,12,15,17,15,12,19,14,14,22,19,15,18,19,8,18,24,14,14,13,14,19,24,21,14,18,13,20,15,10,19,18,4,20,11,15,13,17,17,14,12,16,13,20,18,15,22,8,19,12,19,20,18,8,19,13,1…	14.56	14.55	11,19,14,17,14,19,14,13,16,11,8,16,16,14,17,19,15,17,16,14,15,15,14,20,10,14,18,11,15,20,18,18,11,13,18,15,12,16,17,17,11,12,16,22,13,22,8,16,16,20,14,18,15,16,12,11,4,2,9,17,14,12,13,13,21,14,17,15,19,11,17,15,15,12,10,15,15,15,11,7,12,15,16,15,12,17,12,13,21,15,13,17,19,7,17,22,12,13,13,12,19,19,21,14,18,13,12,13,10,18,16,4,18,8,13,13,16,17,12,12,16,13,20,18,15,21,7,16,12,19,18,16,7,19,13,10,15…	1.13	1.44	1,0,2,0,0,1,3,5,2,6,2,0,0,5,1,2,6,4,4,1,2,2,0,1,0,1,0,1,1,0,3,0,0,0,5,0,1,2,1,2,0,0,1,3,1,1,0,0,0,0,0,2,0,0,1,0,1,15,4,1,2,0,5,0,0,1,0,2,0,0,2,3,0,3,4,3,0,0,0,0,0,0,1,0,0,2,2,1,1,4,2,1,0,1,1,2,2,1,0,2,0,5,0,0,0,0,8,2,0,1,2,0,2,3,2,0,1,0,2,0,0,0,0,0,0,1,1,3,0,0,2,2,1,0,0,1,2,0,1,0,0,0,0,1,1,3,2,1,1,1,0,0,0,0,0,0,0,1,1,0,0,0,0,1,1,0,0,1,1,0,0,2,0,0,3,2,0,3,0,0,2,2,1,0,4,0,0,0,3,0,0,2,3,0,2,2,6,2,2,…	0.34	0.35	3,0,0,0,0,0,2,0,0,0,0,0,0,4,1,0,0,1,0,0,0,0,1,0,0,0,1,0,0,0,2,0,0,2,0,0,0,0,0,1,0,0,1,1,0,0,0,0,4,1,3,0,0,0,3,0,0,0,0,0,0,0,0,0,0,0,0,1,0,0,0,0,0,0,0,1,0,0,0,0,0,0,0,0,0,1,1,0,0,0,0,0,0,0,0,0,0,0,1,0,0,0,0,2,0,0,1,0,0,0,0,0,0,0,0,0,0,1,0,0,0,0,1,0,0,1,0,0,1,1,0,0,0,0,0,2,0,0,1,0,0,0,2,0,1,1,0,0,0,0,0,0,0,0,0,1,1,0,0,0,0,0,0,0,2,0,0,0,1,0,1,0,0,0,0,0,1,0,0,0,0,0,0,0,0,0,0,0,0,0,0,0,0,0,0,0,0,0,4,1…	0.928	0.91	0.149591	0.000288913	0.870779	1.93871	-21.5278	-2.85714
SSC1	295000000	295500000	01101	CASI0009856_TC,WU_10.2_1_295109980_TC,ALGA0105013_CA,WU_10.2_1_295412996_AG,ALGA0010175_AG	5	8	0.467,0.228,0.093,0.059,0.051,0.047,0.026,0.02	11.895	0	5.9	30.25	5.66967e-17	ENSSSCG00000024890,ENSSSCG00000005541,ENSSSCG00000027082,ENSSSCG00000005871,ENSSSCG00000027732,ENSSSCG00000029564,ENSSSCG00000022433,ENSSSCG00000005544,ENSSSCG00000025505	-	121	94	77.686	259	14.99	3943	15.7	12,19,16,15,23,19,8,10,13,18,15,19,15,18,14,19,14,12,16,17,20,12,16,13,12,14,22,15,9,17,13,19,11,15,15,17,18,10,15,15,13,19,18,16,10,12,19,8,14,19,15,7,10,13,19,18,16,6,12,20,16,20,17,17,16,17,13,15,18,14,19,13,17,14,12,15,11,13,16,11,16,15,14,13,20,14,11,11,9,17,14,19,11,16,16,18,15,4,15,12,12,14,15,10,15,14,19,11,19,16,16,14,18,17,17,22,10,12,18,22,12,12,15,11,10,16,21,12,23,19,15,19,6,22,13,12…	13.28	14.14	10,16,15,14,19,17,8,9,13,14,13,12,14,11,13,16,14,12,14,16,19,10,13,13,12,14,16,14,9,17,13,17,9,12,14,15,17,10,15,14,13,18,18,13,8,12,8,8,13,12,14,6,10,12,19,13,16,6,12,17,15,18,15,16,16,17,11,15,17,14,18,12,16,12,12,13,10,12,13,10,11,15,14,12,16,12,10,11,9,16,13,18,9,15,14,8,13,4,15,11,12,13,13,9,15,13,18,11,19,15,14,13,17,15,15,13,10,12,18,16,10,12,11,11,10,16,21,9,20,17,15,17,6,22,12,9,15,12,16…	1.71	1.56	2,3,1,1,4,2,0,1,0,4,2,7,1,7,1,3,0,0,2,1,1,2,3,0,0,0,6,1,0,0,0,2,2,3,1,2,1,0,0,1,0,1,0,3,2,0,11,0,1,7,1,1,0,1,0,5,0,0,0,3,1,2,2,1,0,0,2,0,1,0,1,1,1,2,0,2,1,1,3,1,5,0,0,1,4,2,1,0,0,1,1,1,2,1,2,10,2,0,0,1,0,1,2,1,0,1,1,0,0,1,2,1,1,2,2,9,0,0,0,6,2,0,4,0,0,0,0,3,3,2,0,2,0,0,1,3,2,4,3,0,2,2,0,3,0,2,1,3,0,9,3,3,2,1,5,4,1,1,15,3,1,3,2,2,3,7,2,2,4,2,0,1,0,1,1,1,1,3,3,3,1,1,0,0,0,3,1,0,0,1,0,1,1,3,1,3,0,4,…	0.38	0.41	2,0,3,1,0,0,0,1,0,0,1,1,0,0,0,0,0,0,0,0,0,0,1,0,0,1,0,0,0,0,1,0,1,0,1,0,0,0,0,0,1,1,0,2,0,0,2,0,0,0,1,0,0,0,0,3,0,5,0,1,0,0,5,0,0,0,1,0,0,1,0,0,0,0,0,1,0,0,1,2,1,0,0,0,0,0,6,1,0,0,1,1,0,0,1,2,0,1,0,0,0,0,0,0,0,0,0,0,0,0,0,0,0,0,1,0,0,0,0,0,1,0,0,1,0,1,0,0,0,0,0,1,0,1,0,0,0,0,0,0,0,0,0,0,0,0,1,1,1,0,0,0,0,0,0,0,0,0,0,2,4,1,0,0,0,0,0,0,0,0,0,0,0,0,2,2,0,1,0,0,0,1,0,0,0,0,0,0,0,0,0,0,0,0,1,0,0,0,0,0…	0.886	0.9	0.00297517	0.272386	0.59325	4.52229	9.61538	-7.31707
SSC1	295000000	297000000	000101011000001000	CASI0009856_TC,WU_10.2_1_295109980_TC,ALGA0105013_CA,WU_10.2_1_295412996_AG,ALGA0010175_AG,WU_10.2_1_295502441_GA,H3GA0004776_TC,WU_10.2_1_295933617_GA,ALGA0010213_AC,ALGA0010326_TC,WU_10.2_1_296575539_TC,MARC0079842_TC,WU_10.2_1_296702123_CT,ALGA0010350_GA,ASGA0007540_AG,H3GA0004815_GA,ASGA0007537_TC,WU_10.2_1_296990508_CT	18	22	0.278,0.16,0.121,0.059,0.039,0.034,0.034,0.033,0.03,0.029,0.021,0.016,0.013,0.011,0.01,0.009,0.008,0.007,0.006,0.005,0.005,0.005	6.64412	0	3.3	12	1.15266e-06	ENSSSCG00000024890,ENSSSCG00000005541,ENSSSCG00000027082,ENSSSCG00000005871,ENSSSCG00000027732,ENSSSCG00000029564,ENSSSCG00000022433,ENSSSCG00000005544,ENSSSCG00000025505,ENSSSCG00000005549,ENSSSCG00000028498,ENSSSCG00000023652,ENSSSCG00000005551,ENSSSCG00000005550,ENSSSCG00000005540,ENSSSCG00000028769,OR1J1,ENSSSCG00000027068,ENSSSCG00000005554,ENSSSCG00000028478,ENSSSCG00000030316,ENSSSCG000000…	-	48	28	58.3333	54	16	2515	16.03	12,14,11,20,16,21,14,13,20,9,19,13,15,21,18,19,18,10,17,12,14,15,12,18,15,14,18,17,20,15,16,19,20,18,18,12,11,18,7,14,17,14,20,22,15,15,14,15,23,16,24,11,18,17	14.24	14.64	12,11,11,18,14,16,14,11,18,9,18,12,6,18,16,17,17,6,15,12,13,13,12,17,14,12,15,17,17,15,16,17,15,13,16,12,11,18,7,10,17,10,16,22,15,14,13,14,20,16,20,11,18,12	1.76	1.39	0,3,0,2,2,5,0,2,2,0,1,1,9,3,2,2,1,4,2,0,1,2,0,1,1,2,3,0,3,0,0,2,5,5,2,0,0,0,0,4,0,4,4,0,0,1,1,1,3,0,4,0,0,5	0.24	0.35	0,0,0,0,0,0,0,1,0,0,0,0,0,0,0,0,0,1,3,0,0,0,0,0,0,0,0,0,1,1,0,0,0,0,0,0,0,0,0,0,1,0,0,2,1,0,0,1,0,0,1,0,0,0	0.89	0.913	0.95011	0.16144	0.174576	0.187149	26.6187	-31.4286
SSC1	302000000	306000000	0000001100000000010001100000000000100000010010000000000000000000000000011000100001101000010001110000000001100001	WU_10.2_1_302074393_TG,WU_10.2_1_302080876_CA,ALGA0010572_TC,WU_10.2_1_302136903_TG,ALGA0010578_AC,ASGA0007777_TC,M1GA0001675_TC,WU_10.2_1_302292218_CT,ASGA0007789_AG,WU_10.2_1_302340030_GA,H3GA0005037_TC,WU_10.2_1_302379506_CT,WU_10.2_1_302420793_TC,WU_10.2_1_302440814_GA,WU_10.2_1_302455061_TC,ALGA0010595_TC,MARC0010692_AG,WU_10.2_1_302579242_CA,ASGA0007792_AG,ASGA0007794_TC,WU_10.2_1_302608127…	112	50	0.053,0.04,0.035,0.026,0.021,0.017,0.014,0.014,0.014,0.014,0.013,0.013,0.012,0.012,0.011,0.011,0.011,0.011,0.011,0.01,0.01,0.009,0.009,0.009,0.008,0.008,0.008,0.008,0.008,0.007,0.007,0.007,0.007,0.007,0.007,0.007,0.007,0.007,0.007,0.006,0.006,0.006,0.006,0.006,0.006,0.006,0.005,0.005,0.005,0.005	2.74624	0	1.4	6	0.00166837	STXBP1,ENSSSCG00000005618,PTRH1,ENSSSCG00000024597,ENSSSCG00000005616,ENSSSCG00000005619,SH2D3C,CDK9,FPGS,ENG,AK1,ST6GALNAC6,ST6GALNAC4,PIP5KL1,DPM2,FAM102A,NAIF1,SLC25A25,PTGES2,LCN2,C9orf16,CIZ1,DNM1,ENSSSCG00000005643,SWI5,ENSSSCG00000005645,ENSSSCG00000005646,ENSSSCG00000005648,URM1,ODF2,CERCAM,GLE1,SPTAN1,WDR34,SET,PKN3,ZDHHC12,ZER1,TBC1D13,ENDOG,C9orf114,CCBL1,LRRC8A,PHYHD1,DOLK,NUP188,SH3G…	STXBP1[lethal]:neonatal-lethality,-complete-penetrance,SH2D3C[lethal]:neonatal-lethality,-incomplete-penetrance,CDK9[lethal]:preweaning-lethality,-complete-penetrance,ENG[lethal]:embryonic-lethality-during-organogenesis,-complete-penetrance;prenatal-lethality,-complete-penetrance,DPM2[lethal]:preweaning-lethality,-complete-penetrance,DNM1[lethal]:postnatal-lethality,-complete-penetrance;neonatal-…	24	13	54.1667	47	14.28	1309	14.72	17,12,17,14,13,18,18,20,15,16,17,15,11,15,12,15,8,19,17,14,15,14,14,15,19,7,13,16,9,17,18,13,12,10,15,11,14,15,15,14,12,15,14,15,13,14,9	12.72	13.19	12,12,17,13,13,16,18,14,15,12,16,13,11,15,12,15,7,19,13,10,14,11,11,12,18,7,10,15,9,17,13,13,12,8,13,11,13,15,11,14,12,11,10,12,13,12,8	1.55	1.53	5,0,0,1,0,2,0,6,0,4,1,2,0,0,0,0,1,0,4,4,1,3,3,3,1,0,3,1,0,0,5,0,0,2,2,0,1,0,4,0,0,4,4,3,0,2,1	0.3	0.45	1,0,0,0,1,0,1,0,0,0,0,0,1,0,0,0,0,0,1,1,0,0,0,0,0,0,1,0,0,0,0,1,0,0,3,0,0,0,0,2,1,0,0,0,0,0,0	0.891	0.896	0.31025	0.927878	0.111922	2.98913	1.30719	-33.3333
SSC1	309000000	311000000	0000011011101011110001000001000000011011101000000010	WU_10.2_1_309021054_TC,ALGA0106630_TC,MARC0015377_AG,WU_10.2_1_309085116_CT,ALGA0106999_TC,WU_10.2_1_309186570_AG,WU_10.2_1_309190435_AG,WU_10.2_1_309204469_CT,WU_10.2_1_309210777_CT,ASGA0008267_GA,ALGA0011017_CT,ALGA0011020_AG,MARC0015539_CT,INRA0007952_AG,ASGA0008283_GT,WU_10.2_1_309485106_TC,WU_10.2_1_309529378_GT,WU_10.2_1_309550463_CA,MARC0029100_AG,WU_10.2_1_309589361_CT,ASGA0104805_AG,WU_1…	52	47	0.035,0.032,0.032,0.028,0.027,0.023,0.022,0.022,0.021,0.02,0.02,0.017,0.017,0.017,0.017,0.017,0.016,0.014,0.014,0.014,0.014,0.014,0.013,0.012,0.011,0.011,0.011,0.011,0.01,0.009,0.009,0.009,0.008,0.008,0.008,0.007,0.007,0.007,0.007,0.007,0.007,0.006,0.006,0.006,0.005,0.005,0.005	3.43883	0	1.7	6.75	0.000359957	ENSSSCG00000005763,ZNF761,SKOR2,ENSSSCG00000005768,ENSSSCG00000005771,ENSSSCG00000005770,PARD6G,ADNP2,RBFA,ENSSSCG00000005776,TXNL4A,HSBP1L1,ENSSSCG00000023171,ENSSSCG00000027727,ENSSSCG00000005779,KCNG2	SKOR2[lethal]:prenatal-lethality,-incomplete-penetrance;neonatal-lethality,-complete-penetrance	27	10	37.037	16	15.38	1060	15.62	19,18,14,18,18,14,15,16,12,17,17,10,16,14,19,9	14.38	14.17	18,16,14,17,17,9,15,14,10,16,16,10,16,14,19,9	1	1.46	1,2,0,1,1,5,0,2,2,1,1,0,0,0,0,0	0.44	0.36	2,0,2,1,1,0,0,0,1,0,0,0,0,0,0,0	0.935	0.907	0.753406	0.190686	0.669151	1.53649	-31.5068	22.2222
SSC1	310000000	312000000	0001101110100000001000000000000000010110101110000	ASGA0008301_GA,WU_10.2_1_310033095_CT,MARC0014703_CT,ALGA0011073_AG,ALGA0011076_AG,ASGA0008308_AG,WU_10.2_1_310460063_AG,WU_10.2_1_310467666_TC,WU_10.2_1_310475592_AG,WU_10.2_1_310501396_CT,ALGA0011094_TC,WU_10.2_1_310650145_AC,WU_10.2_1_310695569_CA,WU_10.2_1_310738813_GA,WU_10.2_1_310757789_CT,ALGA0011117_TC,WU_10.2_1_310816401_TG,ALGA0011125_AG,WU_10.2_1_310859518_TG,ALGA0011126_AG,WU_10.2_1_3…	49	31	0.107,0.098,0.07,0.066,0.043,0.043,0.036,0.036,0.034,0.028,0.026,0.021,0.017,0.016,0.014,0.013,0.012,0.01,0.009,0.009,0.008,0.008,0.008,0.007,0.006,0.006,0.006,0.006,0.005,0.005,0.005	7.14343	2	3.6	19.75	3.38508e-08	ADNP2,RBFA,ENSSSCG00000005776,TXNL4A,HSBP1L1,ENSSSCG00000023171,ENSSSCG00000027727,ENSSSCG00000005779,KCNG2,TARSL2,TM2D3,PCSK6,ENSSSCG00000028791,ENSSSCG00000005785,ENSSSCG00000005784,ENSSSCG00000005787,SNRPA1,ENSSSCG00000024959,ENSSSCG00000005792,ENSSSCG00000005788	PCSK6[lethal]:lethality-throughout-fetal-growth-and-development,-incomplete-penetrance	79	34	43.038	77	15.08	2150	15.26	14,15,8,19,11,4,17,10,13,15,12,15,14,13,16,15,11,13,30,19,15,16,13,14,19,17,18,12,19,18,20,21,19,19,20,18,17,20,16,17,14,16,15,10,9,16,17,18,16,16,15,6,16,16,17,5,6,10,12,18,19,16,12,16,15,15,12,13,17,17,14,18,14,16,16,17,14	13.34	13.7	14,14,6,12,10,4,16,10,13,15,10,11,14,12,16,12,10,12,28,19,12,11,13,14,19,16,17,9,17,15,11,20,19,19,17,16,15,18,11,12,12,11,15,9,9,14,17,16,13,12,14,6,15,16,15,5,4,7,8,16,17,15,12,16,15,11,6,13,17,17,14,16,11,13,16,13,12	1.74	1.55	0,1,2,7,1,0,1,0,0,0,2,4,0,1,0,3,1,1,2,0,3,5,0,0,0,1,1,3,2,3,9,1,0,0,3,2,2,2,5,5,2,5,0,1,0,2,0,2,3,4,1,0,1,0,2,0,2,3,4,2,2,1,0,0,0,4,6,0,0,0,0,2,3,3,0,4,2	0.43	0.46	0,0,1,1,4,0,0,0,0,0,0,0,2,0,0,0,0,0,0,0,0,0,1,0,0,0,0,2,0,0,0,1,0,0,0,2,0,1,0,0,0,0,0,2,1,0,0,0,0,1,0,0,1,0,0,0,4,4,2,1,0,0,0,0,0,0,1,0,0,0,0,0,0,1,0,0,0	0.885	0.898	0.697183	0.396368	0.80337	1.17955	12.2581	-6.52174
SSC1	310500000	311500000	0100000001000000000000000000	WU_10.2_1_310501396_CT,ALGA0011094_TC,WU_10.2_1_310650145_AC,WU_10.2_1_310695569_CA,WU_10.2_1_310738813_GA,WU_10.2_1_310757789_CT,ALGA0011117_TC,WU_10.2_1_310816401_TG,ALGA0011125_AG,WU_10.2_1_310859518_TG,ALGA0011126_AG,WU_10.2_1_311009907_GA,ASGA0008327_AC,WU_10.2_1_311053770_TC,WU_10.2_1_311104682_TC,H3GA0005430_CT,MARC0086286_TG,ALGA0011136_TG,WU_10.2_1_311224087_TG,WU_10.2_1_311246650_TC,WU_…	28	22	0.131,0.122,0.098,0.095,0.06,0.052,0.051,0.046,0.045,0.039,0.032,0.026,0.025,0.021,0.021,0.013,0.012,0.012,0.011,0.011,0.01,0.005	10.1554	2	5.1	21	4.74795e-09	TARSL2,TM2D3,PCSK6,ENSSSCG00000028791,ENSSSCG00000005785,ENSSSCG00000005784	PCSK6[lethal]:lethality-throughout-fetal-growth-and-development,-incomplete-penetrance	84	44	52.381	126	14.83	2951	15.38	16,16,16,12,15,14,13,16,11,17,14,6,12,14,15,10,8,6,16,14,15,14,18,16,23,14,14,14,18,15,12,15,16,10,17,15,14,18,15,15,15,18,12,11,16,7,18,14,16,18,14,12,18,12,9,15,6,14,18,22,17,17,15,16,15,12,13,14,14,14,19,14,14,16,17,12,18,17,18,20,18,12,21,16,19,14,17,15,16,21,7,21,13,17,14,13,18,20,18,13,18,12,21,18,15,7,16,3,18,16,18,15,11,11,17,15,12,3,21,14,9,17,14,27,20,12	13.6	13.91	15,14,15,11,13,7,11,14,10,16,13,5,11,14,15,10,8,5,14,13,14,14,17,16,19,14,14,14,18,11,12,14,16,10,15,14,14,16,13,15,15,17,12,10,14,7,18,14,15,17,14,11,14,12,9,15,6,12,14,19,17,16,12,12,14,11,13,12,13,13,19,9,12,15,17,11,18,16,11,19,16,11,13,16,17,14,17,13,16,18,6,21,13,15,13,13,17,19,14,12,18,10,20,16,15,7,16,3,17,15,15,15,10,10,12,15,11,3,20,14,9,16,13,21,18,11	1.24	1.48	1,2,1,1,2,7,2,2,1,1,1,1,1,0,0,0,0,1,2,1,1,0,1,0,4,0,0,0,0,4,0,1,0,0,2,1,0,2,2,0,0,1,0,1,2,0,0,0,1,1,0,1,4,0,0,0,0,2,4,3,0,1,3,4,1,1,0,2,1,1,0,5,2,1,0,1,0,1,7,1,2,1,8,0,2,0,0,2,0,3,1,0,0,2,1,0,1,1,4,1,0,2,1,2,0,0,0,0,1,1,3,0,1,1,5,0,1,0,1,0,0,1,1,6,2,1	0.44	0.39	0,2,1,0,0,1,2,1,1,0,0,0,2,0,0,0,0,1,1,0,0,0,1,0,0,0,0,0,0,0,1,0,0,2,0,2,0,0,1,0,1,3,0,2,1,0,0,0,0,0,0,0,0,2,1,0,1,0,2,0,0,1,0,1,0,0,2,0,0,0,0,0,2,0,0,0,0,0,0,0,0,1,0,0,1,1,0,1,0,0,0,1,0,0,0,0,2,1,0,0,0,0,0,0,0,0,0,0,0,0,0,0,0,0,0,0,0,0,0,3,0,3,4,0,0,0	0.917	0.904	0.117449	0.100212	0.504736	3.57607	-16.2162	12.8205
SSC1	312000000	315000000	00000000001111001100110000001011	H3GA0005445_GT,WU_10.2_1_312023112_CT,WU_10.2_1_312227349_CT,WU_10.2_1_312427756_CT,WU_10.2_1_312505600_CT,ALGA0011264_GA,WU_10.2_1_312774118_GA,WU_10.2_1_312778320_CA,WU_10.2_1_312785539_AG,WU_10.2_1_312794024_CT,WU_10.2_1_313019088_AG,WU_10.2_1_313153032_AC,WU_10.2_1_313188401_TG,WU_10.2_1_313242323_TC,WU_10.2_1_313344290_AG,WU_10.2_1_313351542_TC,WU_10.2_1_313363021_AG,WU_10.2_1_313411891_AG,W…	32	35	0.049,0.038,0.037,0.03,0.026,0.023,0.019,0.019,0.018,0.018,0.017,0.015,0.014,0.013,0.013,0.012,0.011,0.011,0.011,0.01,0.01,0.01,0.009,0.009,0.008,0.008,0.006,0.006,0.006,0.006,0.006,0.006,0.005,0.005,0.005	3.62406	0	1.8	7.5	0.00013846	ENSSSCG00000005790,ENSSSCG00000005791,ENSSSCG00000023281,ENSSSCG00000005794,OR10AG1,ENSSSCG00000005796,ENSSSCG00000005797,ENSSSCG00000024409,ENSSSCG00000020974,ENSSSCG00000005801,ENSSSCG00000005817,ENSSSCG00000024808,ENSSSCG00000005805,ENSSSCG00000024645,OR8K5,ENSSSCG00000029786,ENSSSCG00000030686,ENSSSCG00000005812,ENSSSCG00000005809,ENSSSCG00000029133,ENSSSCG00000005802,ENSSSCG00000027333,ENSSS…	EGFL7[lethal]:lethality-throughout-fetal-growth-and-development,-incomplete-penetrance,AGPAT2[lethal]:postnatal-lethality,-incomplete-penetrance,TRAF2[lethal]:postnatal-lethality,-incomplete-penetrance;perinatal-lethality,-incomplete-penetrance;lethality-throughout-fetal-growth-and-development,-incomplete-penetrance;prenatal-lethality,-complete-penetrance;embryonic-lethality;preweaning-lethality;…	30	9	30	19	16.58	1343	15.75	19,12,18,18,16,12,15,16,19,19,15,21,16,13,17,20,16,14,19	15.79	14.3	19,12,17,17,15,11,15,16,18,19,13,19,14,13,17,18,16,13,18	0.79	1.44	0,0,1,1,1,1,0,0,1,0,2,2,2,0,0,2,0,1,1	0.58	0.33	0,0,1,0,1,0,0,0,0,0,0,0,1,0,1,0,3,0,4	0.952	0.908	0.192901	0.00224584	0.348541	-5.26984	-45.1389	75.7576
SSC1	312500000	313500000	0001101111001100	WU_10.2_1_312505600_CT,ALGA0011264_GA,WU_10.2_1_312774118_GA,WU_10.2_1_312778320_CA,WU_10.2_1_312785539_AG,WU_10.2_1_312794024_CT,WU_10.2_1_313019088_AG,WU_10.2_1_313153032_AC,WU_10.2_1_313188401_TG,WU_10.2_1_313242323_TC,WU_10.2_1_313344290_AG,WU_10.2_1_313351542_TC,WU_10.2_1_313363021_AG,WU_10.2_1_313411891_AG,WU_10.2_1_313425403_TC,WU_10.2_1_313435972_AG	16	15	0.333,0.159,0.149,0.082,0.08,0.047,0.021,0.02,0.016,0.012,0.012,0.01,0.008,0.006,0.006	9.33398	2	4.7	20	4.74441e-10	ENSSSCG00000029786,ENSSSCG00000030686,ENSSSCG00000005812,ENSSSCG00000005809,ENSSSCG00000029133,ENSSSCG00000005802,ENSSSCG00000027333,ENSSSCG00000005820,ENSSSCG00000027284,ENSSSCG00000005821,ENSSSCG00000005822	-	80	30	37.5	119	16.16	3332	15.83	13,8,20,13,18,15,20,17,19,19,19,13,21,7,16,20,22,15,17,19,16,13,11,9,21,16,12,15,11,18,20,13,19,21,20,14,14,10,17,22,12,10,17,18,13,19,19,18,18,21,13,13,24,14,21,12,16,20,5,17,9,16,14,15,19,19,15,21,18,13,18,20,13,31,20,16,19,17,16,17,15,18,17,2,15,13,17,12,17,21,20,18,24,11,18,10,13,21,16,20,17,16,21,14,11,20,23,12,5,17,17,17,12,17,15,18,16,15,13	14.46	14.33	13,6,17,12,13,15,18,12,19,19,18,13,21,7,16,16,15,15,14,16,15,13,10,8,20,14,11,14,10,16,18,11,19,16,19,14,12,1,15,21,12,8,17,16,13,14,18,18,16,21,11,13,20,9,20,12,16,15,3,16,9,16,14,12,11,19,15,21,18,12,18,11,11,24,15,14,17,14,13,16,14,13,16,0,12,13,14,12,16,20,19,17,21,11,18,10,13,18,16,19,17,14,19,13,9,19,19,9,3,10,17,16,12,15,15,18,16,15,13	1.7	1.5	0,2,3,1,5,0,2,5,0,0,1,0,0,0,0,4,7,0,3,3,1,0,1,1,1,2,1,1,1,2,2,2,0,5,1,0,2,9,2,1,0,2,0,2,0,5,1,0,2,0,2,0,4,5,1,0,0,5,2,1,0,0,0,3,8,0,0,0,0,1,0,9,2,7,5,2,2,3,3,1,1,5,1,2,3,0,3,0,1,1,1,1,3,0,0,0,0,3,0,1,0,2,2,1,2,1,4,3,2,7,0,1,0,2,0,0,0,0,0	0.29	0.36	0,0,0,0,0,1,1,0,0,2,1,0,1,0,0,0,1,0,0,0,0,1,3,0,0,0,0,1,0,1,0,0,0,0,0,0,0,0,1,0,0,0,0,0,0,0,0,0,0,0,1,0,0,0,0,2,0,2,3,0,0,0,0,0,0,0,0,0,2,0,0,0,0,0,0,0,0,0,0,0,0,0,0,0,0,0,0,1,0,0,0,0,0,0,0,0,0,0,0,0,0,0,0,0,3,0,0,0,0,0,1,2,1,0,2,0,0,0,1	0.895	0.905	0.409331	0.308564	0.271817	-2.08465	13.3333	-19.4444
SSC1	313500000	316500000	110000001000000000010	WU_10.2_1_313534514_TC,WU_10.2_1_313616884_TG,WU_10.2_1_313808410_GA,WU_10.2_1_313879859_GA,WU_10.2_1_313912873_CT,WU_10.2_1_313981365_GA,WU_10.2_1_314012827_CT,WU_10.2_1_314063014_CT,WU_10.2_1_314096678_GT,WU_10.2_1_314134964_AG,MARC0092550_AG,WU_10.2_1_314983259_TC,WU_10.2_1_315006637_TG,WU_10.2_1_315033867_AG,WU_10.2_1_315143196_CT,WU_10.2_1_315159384_CT,MARC0030490_TG,MARC0078138_TC,WU_10.2_1…	21	42	0.088,0.066,0.05,0.043,0.042,0.038,0.034,0.026,0.023,0.023,0.02,0.019,0.017,0.015,0.014,0.013,0.013,0.013,0.012,0.012,0.011,0.01,0.01,0.009,0.008,0.008,0.008,0.007,0.007,0.007,0.007,0.007,0.007,0.007,0.006,0.006,0.006,0.006,0.006,0.006,0.006,0.005	8.63333	4	4.3	28.75	1.00667e-12	ENSSSCG00000028938,ENSSSCG00000026037,EGFL7,AGPAT2,LCN12,C8G,FBXW5,TRAF2,EDF1,MAMDC4,PHPT1,LCN8,ENSSSCG00000005834,ENSSSCG00000005835,LCN10,FAM69B,LCN15,TMEM141,CCDC183,ENSSSCG00000005841,ENTPD8,NOXA1,EXD3,NRARP,TOR4A,NELFB,C9orf173,FAM166A,TUBB4B,RNF224,CYSRT1,RNF208,NDOR1,ENSSSCG00000005860,ENSSSCG00000022570,ENSSSCG00000023015,ENSSSCG00000023543,ENSSSCG00000005862,ENSSSCG00000005861,ENSSSCG000…	EGFL7[lethal]:lethality-throughout-fetal-growth-and-development,-incomplete-penetrance,AGPAT2[lethal]:postnatal-lethality,-incomplete-penetrance,TRAF2[lethal]:postnatal-lethality,-incomplete-penetrance;perinatal-lethality,-incomplete-penetrance;lethality-throughout-fetal-growth-and-development,-incomplete-penetrance;prenatal-lethality,-complete-penetrance;embryonic-lethality;preweaning-lethality;…	115	44	38.2609	87	16.8	2815	15.87	19,17,11,19,20,22,21,20,17,15,15,25,15,21,20,15,6,12,12,17,17,22,17,21,21,19,19,15,22,18,22,22,14,15,16,15,18,24,12,12,15,13,18,21,15,15,19,17,12,14,17,8,12,24,20,23,17,16,16,20,15,20,16,18,15,18,4,13,15,10,15,10,15,19,17,15,18,17,16,15,15,23,15,18,20,19,19	15.25	14.41	18,16,10,16,20,19,21,18,16,15,13,21,15,21,16,10,5,12,11,17,13,16,16,20,21,18,14,15,18,17,22,14,14,15,14,14,18,11,11,8,15,13,17,21,15,14,19,17,12,13,16,7,9,22,11,18,17,16,15,19,15,16,15,17,13,18,3,13,15,10,15,10,14,15,17,15,17,16,16,14,15,19,14,17,17,17,19	1.55	1.46	1,1,1,3,0,3,0,2,1,0,2,4,0,0,4,5,1,0,1,0,4,6,1,1,0,1,5,0,4,1,0,8,0,0,2,1,0,13,1,4,0,0,1,0,0,1,0,0,0,1,1,1,3,2,9,5,0,0,1,1,0,4,1,1,2,0,1,0,0,0,0,0,1,4,0,0,1,1,0,1,0,4,1,1,3,2,0	0.38	0.36	0,1,0,0,0,0,1,0,0,2,0,1,2,0,0,2,0,0,0,0,1,0,1,0,1,2,0,0,0,1,0,0,0,0,0,0,0,0,0,0,0,0,1,1,0,0,0,0,0,0,0,0,1,0,0,0,0,1,0,0,0,0,0,4,1,0,6,0,0,0,0,0,0,0,0,0,0,0,0,0,0,0,1,2,0,0,0	0.908	0.908	0.0308819	0.701285	0.820769	-5.86011	6.16438	5.55556
SSC1	313750000	314250000	00011100	WU_10.2_1_313808410_GA,WU_10.2_1_313879859_GA,WU_10.2_1_313912873_CT,WU_10.2_1_313981365_GA,WU_10.2_1_314012827_CT,WU_10.2_1_314063014_CT,WU_10.2_1_314096678_GT,WU_10.2_1_314134964_AG	8	14	0.412,0.191,0.074,0.058,0.05,0.041,0.035,0.026,0.021,0.019,0.012,0.012,0.009,0.008	14.7781	3	7.4	126.75	2.9974e-60	LCN12,C8G,FBXW5,TRAF2,EDF1,MAMDC4,PHPT1,LCN8,ENSSSCG00000005834,ENSSSCG00000005835,LCN10,FAM69B,LCN15,TMEM141,CCDC183,ENSSSCG00000005841,ENTPD8,NOXA1,EXD3,NRARP,TOR4A,NELFB,C9orf173,FAM166A,TUBB4B,RNF224,CYSRT1,RNF208,NDOR1,ENSSSCG00000005860,ENSSSCG00000022570,ENSSSCG00000023015	TRAF2[lethal]:postnatal-lethality,-incomplete-penetrance;perinatal-lethality,-incomplete-penetrance;lethality-throughout-fetal-growth-and-development,-incomplete-penetrance;prenatal-lethality,-complete-penetrance;embryonic-lethality;preweaning-lethality;preweaning-lethality,-complete-penetrance,NELFB[lethal]:embryonic-lethality-between-implantation-and-somite-formation,-incomplete-penetrance;embr…	507	146	28.7968	483	15.13	5754	15.74	17,15,15,4,17,15,13,18,10,18,12,20,14,17,14,17,12,14,15,18,17,17,17,15,12,19,14,8,6,17,21,19,15,14,14,17,16,17,13,13,11,6,15,16,17,20,14,13,17,19,15,19,15,16,15,19,16,17,18,17,15,18,17,20,13,12,8,16,13,20,20,17,17,17,16,10,11,14,19,16,13,21,21,16,14,10,10,21,13,4,17,20,20,17,20,17,15,15,18,18,14,12,14,17,12,16,16,12,16,14,16,16,14,16,15,21,11,21,14,21,16,13,11,18,16,13,18,19,16,18,8,12,13,13,16,1…	13.71	14.24	16,14,13,4,16,14,13,16,10,17,11,20,14,17,7,16,11,13,13,17,13,15,16,14,12,16,13,7,5,15,21,17,15,14,12,16,15,16,12,11,10,6,12,15,17,17,12,12,16,17,15,18,12,11,13,19,13,17,17,9,13,16,17,11,12,12,7,15,13,17,18,17,14,14,13,7,11,13,16,6,12,20,20,15,14,10,10,20,11,4,16,20,18,16,17,16,15,12,15,18,13,12,13,16,11,16,16,11,15,11,16,15,13,15,11,20,10,18,13,21,13,12,9,17,15,13,15,16,14,16,8,10,12,13,16,14,10,…	1.41	1.5	1,1,2,0,1,1,0,2,0,1,1,0,0,0,7,1,1,1,2,1,4,2,1,1,0,3,1,1,1,2,0,2,0,0,2,1,1,1,1,2,1,0,3,1,0,3,2,1,1,2,0,1,3,5,2,0,3,0,1,8,2,2,0,9,1,0,1,1,0,3,2,0,3,3,3,3,0,1,3,10,1,1,1,1,0,0,0,1,2,0,1,0,2,1,3,1,0,3,3,0,1,0,1,1,1,0,0,1,1,3,0,1,1,1,4,1,1,3,1,0,3,1,2,1,1,0,3,3,2,2,0,2,1,0,0,0,2,0,7,0,3,2,0,1,2,1,0,1,1,1,6,1,1,0,0,0,0,0,2,1,0,1,0,3,1,3,1,0,2,2,0,5,1,1,0,0,1,2,7,1,4,2,0,0,1,0,4,2,2,2,0,1,4,0,0,0,3,0,2,…	0.47	0.41	0,0,1,0,0,0,0,0,2,1,0,0,1,0,1,2,4,1,1,0,0,0,0,0,0,0,0,0,0,1,0,1,0,1,2,0,1,0,1,0,0,0,0,0,0,0,1,0,2,0,0,0,1,0,0,0,2,0,0,3,1,0,0,0,0,0,0,0,1,0,0,0,0,1,2,0,2,0,0,0,0,0,0,0,0,1,1,2,0,0,0,1,0,2,1,0,0,0,0,3,0,0,0,0,0,0,1,1,0,0,1,1,1,0,0,0,1,0,0,0,0,0,0,0,0,2,0,0,1,0,2,0,0,0,0,1,0,0,0,0,0,0,2,3,0,0,0,0,0,0,0,0,3,0,0,1,0,0,0,0,0,0,3,0,0,0,3,0,0,0,0,0,0,0,0,0,0,0,0,0,0,0,1,0,0,0,0,0,2,1,1,0,0,1,1,0,1,1,0,1…	0.907	0.905	0.000121164	0.314579	0.136649	3.87548	-6	14.6341
SSC1	314000000	316000000	110000000000010	WU_10.2_1_314012827_CT,WU_10.2_1_314063014_CT,WU_10.2_1_314096678_GT,WU_10.2_1_314134964_AG,MARC0092550_AG,WU_10.2_1_314983259_TC,WU_10.2_1_315006637_TG,WU_10.2_1_315033867_AG,WU_10.2_1_315143196_CT,WU_10.2_1_315159384_CT,MARC0030490_TG,MARC0078138_TC,WU_10.2_1_315241709_TC,WU_10.2_1_315318586_CT,WU_10.2_1_315320599_TC	15	30	0.153,0.119,0.082,0.071,0.063,0.05,0.038,0.037,0.036,0.026,0.026,0.025,0.024,0.022,0.019,0.017,0.015,0.013,0.013,0.012,0.011,0.011,0.01,0.009,0.008,0.008,0.007,0.007,0.006,0.005	9.9702	1	5	46.5	7.61574e-23	ENTPD8,NOXA1,EXD3,NRARP,TOR4A,NELFB,C9orf173,FAM166A,TUBB4B,RNF224,CYSRT1,RNF208,NDOR1,ENSSSCG00000005860,ENSSSCG00000022570,ENSSSCG00000023015,ENSSSCG00000023543,ENSSSCG00000005862,ENSSSCG00000005861,ENSSSCG00000025516,ENSSSCG00000022252,ENSSSCG00000022414,ENSSSCG00000025407,OR1N1,ENSSSCG00000005872,ENSSSCG00000005873,ENSSSCG00000005874,OR1N2,ENSSSCG00000025088	NELFB[lethal]:embryonic-lethality-between-implantation-and-somite-formation,-incomplete-penetrance;embryonic-lethality-during-organogenesis,-incomplete-penetrance;preweaning-lethality,-complete-penetrance	186	59	31.7204	228	15.34	4433	15.73	14,10,17,16,17,19,9,16,17,18,13,10,14,14,18,17,17,10,15,16,9,25,6,17,17,15,15,16,16,18,17,20,10,15,15,16,22,17,16,15,16,16,14,13,21,16,23,16,14,16,16,16,15,19,16,18,18,14,14,21,17,11,15,14,9,21,12,20,11,17,18,15,14,12,20,12,13,20,14,20,18,17,17,16,17,7,13,17,12,12,21,17,16,6,13,15,11,18,17,13,13,13,13,15,18,14,17,17,17,17,18,15,20,19,15,16,11,14,16,17,18,16,14,20,13,16,19,9,15,17,14,12,13,15,5,18…	13.72	14.26	12,10,13,13,16,18,9,16,15,17,12,8,11,14,16,16,16,9,15,12,9,18,5,17,14,12,13,15,14,18,14,18,8,12,14,15,16,9,14,15,15,16,14,12,20,15,20,15,14,16,15,16,15,18,16,17,15,13,13,19,17,8,11,13,9,21,10,19,8,17,16,13,11,9,18,12,12,20,14,17,17,16,14,15,10,7,13,16,10,12,18,16,15,6,11,15,11,17,17,6,13,12,13,14,18,13,12,17,13,16,16,13,14,18,12,16,9,14,12,15,16,16,12,16,10,15,14,9,14,16,13,11,13,14,5,12,14,10,14…	1.62	1.48	2,0,4,3,1,1,0,0,2,1,1,2,3,0,2,1,1,1,0,4,0,7,1,0,3,3,2,1,2,0,3,2,2,3,1,1,6,8,2,0,1,0,0,1,1,1,3,1,0,0,1,0,0,1,0,1,3,1,1,2,0,3,4,1,0,0,2,1,3,0,2,2,3,3,2,0,1,0,0,3,1,1,3,1,7,0,0,1,2,0,3,1,1,0,2,0,0,1,0,7,0,1,0,1,0,1,5,0,4,1,2,2,6,1,3,0,2,0,4,2,2,0,2,4,3,1,5,0,1,1,1,1,0,1,0,6,3,1,0,2,4,1,0,1,3,6,1,2,3,2,2,0,0,1,2,3,3,3,0,1,1,5,1,1,2,7,4,2,1,1,1,3,2,0,1,3,2,1,0,1,2,5,3,1,1,1,0,1,1,0,0,1,0,1,14,0,5,0,3,…	0.5	0.43	0,0,1,1,0,2,0,0,0,1,0,0,0,0,2,2,0,0,0,1,0,0,0,2,1,0,1,0,1,0,1,0,0,1,1,1,1,3,0,2,0,0,1,0,0,0,0,0,0,0,1,0,2,1,1,0,0,0,0,0,0,0,0,0,0,0,0,0,0,1,0,3,0,1,0,1,0,2,0,1,0,0,0,0,2,0,0,0,0,0,1,0,0,1,2,1,0,0,0,0,0,0,0,0,0,0,2,0,0,0,1,0,1,0,0,0,1,1,2,0,0,0,0,0,0,0,3,0,0,0,3,1,0,1,0,1,1,0,0,0,0,1,0,0,1,3,1,2,0,0,0,0,0,0,0,2,0,0,2,0,0,0,1,0,0,0,2,0,0,0,7,1,0,0,0,3,0,0,0,0,3,1,1,0,0,0,0,0,0,0,0,1,0,0,0,0,0,0,1,1…	0.894	0.906	0.106557	0.252956	0.21817	2.47934	9.45946	16.2791
SSC1	314000000	315000000	110011	WU_10.2_1_314012827_CT,WU_10.2_1_314063014_CT,WU_10.2_1_314096678_GT,WU_10.2_1_314134964_AG,MARC0092550_AG,WU_10.2_1_314983259_TC	6	13	0.269,0.197,0.153,0.091,0.066,0.053,0.049,0.035,0.022,0.021,0.015,0.01,0.008	7.04679	0	3.5	15.75	1.00839e-08	ENTPD8,NOXA1,EXD3,NRARP,TOR4A,NELFB,C9orf173,FAM166A,TUBB4B,RNF224,CYSRT1,RNF208,NDOR1,ENSSSCG00000005860,ENSSSCG00000022570,ENSSSCG00000023015,ENSSSCG00000023543,ENSSSCG00000005862,ENSSSCG00000005861,ENSSSCG00000025516,ENSSSCG00000022252,ENSSSCG00000022414	NELFB[lethal]:embryonic-lethality-between-implantation-and-somite-formation,-incomplete-penetrance;embryonic-lethality-during-organogenesis,-incomplete-penetrance;preweaning-lethality,-complete-penetrance	63	19	30.1587	87	15.24	2567	15.47	14,14,15,23,12,17,19,11,16,13,14,13,15,15,12,20,17,10,16,14,20,20,16,16,23,16,17,19,12,21,10,18,10,18,16,16,16,11,9,12,13,19,13,6,17,7,15,13,20,20,16,16,16,15,14,16,17,16,18,16,16,13,14,18,20,15,14,9,21,16,17,11,15,13,14,16,17,17,15,6,16,18,17,12,15,15,17	13.54	14	14,13,14,22,11,15,18,10,16,13,12,12,14,13,12,17,17,7,6,6,17,18,16,15,15,14,15,15,11,21,9,14,9,16,15,14,16,10,9,12,13,18,13,6,15,7,12,11,18,18,16,16,15,12,13,13,14,15,18,15,16,7,13,17,18,15,13,7,19,10,13,10,15,13,13,15,16,15,11,6,14,9,15,12,15,15,15	1.7	1.46	0,1,1,1,1,2,1,1,0,0,2,1,1,2,0,3,0,3,10,8,3,2,0,1,8,2,2,4,1,0,1,4,1,2,1,2,0,1,0,0,0,1,0,0,2,0,3,2,2,2,0,0,1,3,1,3,3,1,0,1,0,6,1,1,2,0,1,2,2,6,4,1,0,0,1,1,1,2,4,0,2,9,2,0,0,0,2	0.25	0.41	0,0,0,0,0,0,0,0,0,1,0,2,0,0,0,0,0,0,0,0,1,0,0,1,0,0,0,0,0,0,0,2,0,0,1,0,1,0,0,0,0,2,0,0,0,0,0,0,0,0,0,1,1,0,0,0,0,0,0,0,4,2,1,1,0,0,1,0,0,0,0,0,0,0,0,0,0,0,0,0,0,0,0,0,0,0,0	0.888	0.905	0.54657	0.288243	0.0294913	1.48675	16.4384	-39.0244
SSC2	11500000	12500000	00011100001000000000000000000	WU_10.2_2_11644452_CT,ASGA0009119_AG,WU_10.2_2_11802988_TC,ALGA0116109_TG,ASGA0098756_GA,WU_10.2_2_11867894_AG,WU_10.2_2_11921067_TC,WU_10.2_2_11942878_CT,WU_10.2_2_12021192_TG,ALGA0011978_TC,WU_10.2_2_12066427_AG,ASGA0009146_GA,MARC0111536_GA,ASGA0009136_AG,WU_10.2_2_12143175_AG,ALGA0112610_AG,WU_10.2_2_12201716_GA,ASGA0103706_TC,WU_10.2_2_12284191_TG,ALGA0119337_AG,ASGA0094290_AG,WU_10.2_2_1233…	29	19	0.156,0.139,0.108,0.1,0.096,0.048,0.042,0.031,0.029,0.028,0.023,0.022,0.019,0.016,0.016,0.015,0.012,0.011,0.01	4.64686	0	2.3	9.5	2.23611e-05	ENSSSCG00000024360,ENSSSCG00000021797,ENSSSCG00000029105,ENSSSCG00000028404,ENSSSCG00000026359,ENSSSCG00000021895,ENSSSCG00000013139,ENSSSCG00000025636,ENSSSCG00000027837,ENSSSCG00000013138,ENSSSCG00000022662,ENSSSCG00000025985,MPEG1,DTX4,FAM111A,FAM111B,ENSSSCG00000027783,GLYATL2,ENSSSCG00000013149,ENSSSCG00000022597,ENSSSCG00000013153,ENSSSCG00000013150,ENSSSCG00000013152,ENSSSCG00000013151,CNT…	-	38	23	60.5263	35	16.09	1628	15.28	14,17,18,13,14,20,15,20,17,19,16,14,15,19,12,18,18,13,18,13,17,5,16,15,19,17,17,17,19,16,17,15,18,16,16	14.6	13.78	14,17,11,12,13,19,12,16,16,16,16,10,14,18,12,18,14,12,17,12,15,5,16,15,18,16,15,15,16,15,16,14,16,15,15	1.49	1.5	0,0,7,1,1,1,3,4,1,3,0,4,1,1,0,0,4,1,1,1,2,0,0,0,1,1,2,2,3,1,1,1,2,1,1	0.89	0.45	0,0,0,0,0,1,0,1,0,1,1,4,1,1,0,0,0,0,0,0,0,7,1,3,0,0,0,0,2,0,1,0,3,2,2	0.908	0.902	0.109505	0.941797	0.0946004	-5.30105	-0.666667	97.7778
SSC2	11500000	12500000	11100011100011111101011110100	WU_10.2_2_11644452_CT,ASGA0009119_AG,WU_10.2_2_11802988_TC,ALGA0116109_TG,ASGA0098756_GA,WU_10.2_2_11867894_AG,WU_10.2_2_11921067_TC,WU_10.2_2_11942878_CT,WU_10.2_2_12021192_TG,ALGA0011978_TC,WU_10.2_2_12066427_AG,ASGA0009146_GA,MARC0111536_GA,ASGA0009136_AG,WU_10.2_2_12143175_AG,ALGA0112610_AG,WU_10.2_2_12201716_GA,ASGA0103706_TC,WU_10.2_2_12284191_TG,ALGA0119337_AG,ASGA0094290_AG,WU_10.2_2_1233…	29	19	0.156,0.139,0.108,0.1,0.096,0.048,0.042,0.031,0.029,0.028,0.023,0.022,0.019,0.016,0.016,0.015,0.012,0.011,0.01	1.95699	0	1	10.5	7.81633e-06	ENSSSCG00000024360,ENSSSCG00000021797,ENSSSCG00000029105,ENSSSCG00000028404,ENSSSCG00000026359,ENSSSCG00000021895,ENSSSCG00000013139,ENSSSCG00000025636,ENSSSCG00000027837,ENSSSCG00000013138,ENSSSCG00000022662,ENSSSCG00000025985,MPEG1,DTX4,FAM111A,FAM111B,ENSSSCG00000027783,GLYATL2,ENSSSCG00000013149,ENSSSCG00000022597,ENSSSCG00000013153,ENSSSCG00000013150,ENSSSCG00000013152,ENSSSCG00000013151,CNT…	-	42	12	28.5714	10	13.1	630	15.21	11,14,16,17,12,8,16,10,8,19	12.5	13.65	11,14,12,17,11,8,16,10,8,18	0.6	1.56	0,0,4,0,1,0,0,0,0,1	0.6	0.47	0,0,1,0,0,5,0,0,0,0	0.954	0.898	0.120126	0.0417046	0.802811	13.8725	-61.5385	27.6596
SSC2	12000000	14000000	1011111111010111101001100111000011111111110011110101110110000000000	WU_10.2_2_12021192_TG,ALGA0011978_TC,WU_10.2_2_12066427_AG,ASGA0009146_GA,MARC0111536_GA,ASGA0009136_AG,WU_10.2_2_12143175_AG,ALGA0112610_AG,WU_10.2_2_12201716_GA,ASGA0103706_TC,WU_10.2_2_12284191_TG,ALGA0119337_AG,ASGA0094290_AG,WU_10.2_2_12338649_AG,ALGA0104040_AG,ASGA0105274_AG,WU_10.2_2_12436581_TC,ASGA0095946_TG,MARC0067088_TC,ALGA0106081_TC,ASGA0101621_AG,ALGA0113046_AG,ASGA0086549_AC,ASGA0…	67	45	0.093,0.06,0.047,0.038,0.033,0.029,0.029,0.027,0.025,0.024,0.023,0.02,0.02,0.016,0.015,0.014,0.014,0.013,0.013,0.012,0.011,0.011,0.01,0.01,0.009,0.009,0.009,0.009,0.008,0.008,0.008,0.007,0.007,0.007,0.006,0.006,0.006,0.006,0.006,0.006,0.006,0.006,0.005,0.005,0.005	7.48973	3	3.8	18	3.27867e-09	ENSSSCG00000022597,ENSSSCG00000013153,ENSSSCG00000013150,ENSSSCG00000013152,ENSSSCG00000013151,CNTF,ENSSSCG00000013155,LPXN,ENSSSCG00000022393,OR5B21,OR5B12,ENSSSCG00000024744,ENSSSCG00000030613,ENSSSCG00000022184,OR5B3,OR5B17,ENSSSCG00000021043,ENSSSCG00000013160,OR5B2,ENSSSCG00000022943,ENSSSCG00000013164,OR10Q1,ENSSSCG00000026171,OR9Q2,OR9Q1,ENSSSCG00000013169,ENSSSCG00000013170,LDHB,ENSSSCG00…	CTNND1[lethal]:postnatal-lethality,-complete-penetrance;neonatal-lethality,-complete-penetrance,CLP1[lethal]:lethality,-complete-penetrance;neonatal-lethality,-complete-penetrance;embryonic-lethality,-complete-penetrance,SSRP1[lethal]:embryonic-lethality-between-implantation-and-somite-formation,-complete-penetrance	72	36	50	49	16.04	2481	15.9	21,17,16,11,25,15,13,26,20,17,16,18,15,14,18,13,21,20,15,16,17,11,18,13,11,15,12,17,18,14,14,21,9,20,20,18,14,16,18,16,8,17,13,17,13,10,15,14,20	14.53	14.39	18,12,16,11,21,14,13,21,16,14,15,12,15,13,14,12,18,20,15,16,16,10,17,12,11,13,11,16,18,9,12,20,9,19,20,13,13,16,15,16,8,17,13,17,13,10,12,13,17	1.51	1.51	3,5,0,0,4,1,0,5,4,3,1,6,0,1,4,1,3,0,0,0,1,1,1,1,0,2,1,1,0,5,2,1,0,1,0,5,1,0,3,0,0,0,0,0,0,0,3,1,3	0.35	0.36	4,1,0,0,1,0,0,0,0,0,0,0,1,0,0,0,0,0,0,0,3,0,0,0,0,0,1,0,1,0,0,0,0,0,3,0,0,0,0,0,1,1,0,0,0,0,0,0,0	0.906	0.905	0.79294	0.998508	0.885667	-0.880503	0	-2.77778
SSC2	28500000	29500000	001001110111000101000101100	ALGA0012764_TC,ALGA0012760_AG,MARC0018727_AC,ALGA0012754_TC,MARC0041828_AG,WU_10.2_2_28679739_AC,MARC0028771_AG,MARC0008984_TC,MARC0103770_TC,WU_10.2_2_28740723_GA,MARC0066440_AG,ALGA0108190_GA,WU_10.2_2_28820157_TC,MARC0090024_AG,MARC0063133_AG,WU_10.2_2_28926592_TC,WU_10.2_2_28953887_GA,INRA0059415_TC,WU_10.2_2_29007870_TG,ASGA0099650_AG,ASGA0082316_AG,WU_10.2_2_29308867_AC,MARC0020428_TG,ALGA0…	27	26	0.09,0.089,0.083,0.073,0.06,0.055,0.053,0.051,0.05,0.046,0.039,0.032,0.027,0.024,0.022,0.017,0.016,0.014,0.014,0.014,0.01,0.009,0.007,0.007,0.006,0.006	10.9849	3	5.5	25.75	4.25992e-13	EHF,ELF5,CAT,ABTB2,NAT10,CAPRIN1,LMO2	ELF5[lethal]:embryonic-lethality-between-implantation-and-somite-formation,-complete-penetrance;embryonic-lethality-during-organogenesis,-complete-penetrance;embryonic-lethality,-complete-penetrance,NAT10[lethal]:embryonic-lethality;preweaning-lethality;preweaning-lethality,-complete-penetrance,CAPRIN1[lethal]:neonatal-lethality,-complete-penetrance,LMO2[lethal]:embryonic-lethality-during-organog…	103	64	62.1359	159	16.27	3878	16.12	18,7,12,19,20,20,18,15,16,17,20,9,18,21,18,18,21,15,24,17,18,18,16,18,19,14,18,19,16,18,14,18,21,13,23,12,5,21,18,12,15,22,18,11,15,16,22,16,17,20,15,17,15,16,18,19,20,12,11,12,18,17,15,14,18,24,14,18,14,17,14,22,15,8,18,12,18,7,16,20,17,20,19,10,19,17,8,14,17,15,18,17,15,20,20,22,23,17,17,12,21,15,18,11,16,15,25,19,15,7,19,20,18,19,13,18,16,14,16,15,19,18,16,17,14,16,15,14,17,16,20,14,17,19,12,2…	14.73	14.51	17,7,12,17,20,19,16,15,15,15,12,9,18,17,17,15,19,12,24,16,17,17,16,18,17,11,16,18,16,14,13,12,20,11,19,11,5,20,18,11,11,20,17,11,15,14,17,15,15,19,14,15,15,14,15,18,19,11,10,11,17,14,15,14,15,18,13,16,14,16,14,17,14,7,13,6,16,7,14,16,17,15,17,10,19,17,8,14,16,14,18,17,14,19,19,21,22,15,14,10,18,14,18,10,16,13,22,18,14,7,15,13,16,18,13,18,16,9,14,14,16,18,15,17,12,15,15,10,14,15,16,14,14,16,9,19,1…	1.54	1.61	1,0,0,2,0,1,2,0,1,2,8,0,0,4,1,3,2,3,0,1,1,1,0,0,2,3,2,1,0,4,1,6,1,2,4,1,0,1,0,1,4,2,1,0,0,2,5,1,2,1,1,2,0,2,3,1,1,1,1,1,1,3,0,0,3,6,1,2,0,1,0,5,1,1,5,6,2,0,2,4,0,5,2,0,0,0,0,0,1,1,0,0,1,1,1,1,1,2,3,2,3,1,0,1,0,2,3,1,1,0,4,7,2,1,0,0,0,5,2,1,3,0,1,0,2,1,0,4,3,1,4,0,3,3,3,1,2,1,0,0,0,0,1,2,0,0,2,2,2,1,2,3,3,1,0,1,1,0,1	0.47	0.37	1,3,0,0,0,0,0,0,0,2,0,0,1,0,0,0,1,0,0,2,0,0,0,0,0,0,0,0,0,0,0,0,0,0,0,1,0,2,0,0,0,0,0,0,0,0,0,0,0,0,1,1,0,1,0,1,0,0,2,0,0,4,0,2,0,0,0,0,0,0,0,2,4,0,0,0,0,0,0,0,0,0,0,1,0,0,0,0,0,2,0,0,0,0,0,2,0,1,4,0,0,0,1,0,0,1,0,0,0,0,0,0,0,2,0,0,0,2,2,1,0,0,0,0,0,1,0,4,1,1,0,0,0,0,0,2,2,0,1,3,0,0,0,0,2,0,0,2,0,0,0,0,1,3,0,0,0,0,1	0.905	0.9	0.625908	0.600357	0.226432	-0.930521	-4.34783	27.027
SSC2	64000000	68000000	1101010010011110100000000	WU_10.2_2_64724523_CT,ASGA0096884_TC,DIAS0003568_AG,DIAS0004428_GA,ALGA0108179_AC,MARC0087079_AG,MARC0067928_TC,ALGA0109698_AG,ALGA0013819_TG,ASGA0010428_AC,M1GA0002934_TC,ALGA0013811_AG,M1GA0002933_AG,ALGA0013808_AC,DIAS0000178_AG,ASGA0010423_TC,ASGA0010421_AG,INRA0008800_AC,M1GA0002928_AT,MARC0090681_AG,WU_10.2_2_66933604_CT,WU_10.2_2_67148498_AG,MARC0013527_AG,H3GA0053717_AG,MARC0115255_TC	25	10	0.318,0.247,0.122,0.085,0.071,0.052,0.05,0.02,0.011,0.005	4.05895	0	2	9.25	2.02631e-05	ENSSSCG00000030169,ENSSSCG00000025816,EMR2,ENSSSCG00000021407,ENSSSCG00000013790,ENSSSCG00000013789,ENSSSCG00000013788,ENSSSCG00000013787,ENSSSCG00000027610,ZNF333,ENSSSCG00000013785,CLEC17A,ADGRE5,DDX39A,ENSSSCG00000013781,PKN1,PTGER1,GIPC1,ENSSSCG00000013784,TECR,NDUFB7,ENSSSCG00000013779,ADGRL1,ASF1B,PRKACG,C19orf67,ENSSSCG00000013768,PALM3,IL27RA,CH242-184K22.3,RLN3,RFX1,DCAF15,PODNL1,CC2D1A,…	RFX1[lethal]:embryonic-lethality-before-implantation,-complete-penetrance,CC2D1A[lethal]:perinatal-lethality,-complete-penetrance;neonatal-lethality,-incomplete-penetrance,NACC1[lethal]:preweaning-lethality,-incomplete-penetrance,FARSA[lethal]:embryonic-lethality;preweaning-lethality;preweaning-lethality,-complete-penetrance,CALR[lethal]:lethality-throughout-fetal-growth-and-development,-complete…	37	24	64.8649	160	14.13	1595	14.33	20,15,19,23,14,8,13,14,15,18,14,13,20,14,17,14,11,15,17,17,15,11,17,13,14,16,16,14,12,15,18,11,12,11,12,11,15,18,8,15,18,16,13,15,14,18,9,10,13,14,14,11,18,15,11,17,18,9,12,15,15,12,14,13,12,15,20,9,11,17,12,19,14,12,9,7,15,13,12,12,12,18,9,9,18,17,14,16,15,16,15,11,17,11,13,16,14,5,14,11,16,15,12,12,18,11,13,15,15,19,18,8,10,12,9,11,18,15,16,17,18,16,14,14,16,15,16,13,16,14,17,18,15,11,14,15,15,…	12.16	12.83	12,15,18,22,11,8,9,14,12,11,13,11,18,14,14,13,8,13,14,12,13,11,12,11,13,15,14,12,12,14,16,9,12,1,12,10,13,12,8,15,16,13,13,14,12,10,7,7,12,10,6,11,16,13,10,15,14,9,11,9,13,12,12,11,12,14,15,8,11,15,8,17,8,11,8,6,14,13,12,12,10,15,9,9,17,12,9,16,14,16,15,11,15,11,13,14,9,4,10,10,15,14,11,11,15,11,13,14,15,19,15,7,9,10,8,9,16,15,10,14,15,15,14,13,14,15,15,12,15,13,16,15,14,10,9,15,12,12,15,16,12,14…	1.97	1.49	8,0,1,1,3,0,4,0,3,7,1,2,2,0,3,1,3,2,3,5,2,0,5,2,1,1,2,2,0,1,2,2,0,10,0,1,2,6,0,0,2,3,0,1,2,8,2,3,1,4,8,0,2,2,1,2,4,0,1,6,2,0,2,2,0,1,5,1,0,2,4,2,6,1,1,1,1,0,0,0,2,3,0,0,1,5,5,0,1,0,0,0,2,0,0,2,5,1,4,1,1,1,1,1,3,0,0,1,0,0,3,1,1,2,1,2,2,0,6,3,3,1,0,1,2,0,1,1,1,1,1,3,1,1,5,0,3,3,1,1,3,2,3,1,1,3,2,1,2,1,2,1,2,5,1,1,7,1,13,1	0.64	0.59	2,0,0,0,0,0,2,1,0,0,0,0,0,0,0,0,2,1,0,0,0,0,0,1,4,1,0,0,1,0,0,0,0,3,2,0,0,0,0,0,1,1,0,0,0,1,3,1,0,0,1,0,0,2,1,2,0,0,0,3,0,2,0,2,0,6,0,4,0,0,1,1,2,2,2,2,0,1,0,0,0,0,1,0,0,1,0,1,0,2,3,0,0,0,0,0,0,0,3,0,1,1,0,0,1,0,0,0,0,0,0,0,2,4,1,1,0,0,1,0,0,0,0,0,0,0,0,1,0,0,0,0,0,1,1,1,0,0,1,3,0,0,0,0,0,1,1,0,2,0,0,0,0,1,0,0,1,1,3,1	0.861	0.896	0.451688	0.00698765	0.549771	1.39567	32.2148	8.47458
SSC2	78250000	78750000	10010	WU_10.2_2_78408183_GA,WU_10.2_2_78468204_GA,WU_10.2_2_78536232_GA,WU_10.2_2_78544978_TG,WU_10.2_2_78639831_CA	5	8	0.428,0.271,0.104,0.064,0.044,0.043,0.021,0.02	3.9301	0	2	8.5	5.3494e-05	AZU1,ENSSSCG00000030333,MISP,PALM,PLPPR3,PTBP1,ENSSSCG00000029050,OBSCN	PTBP1[lethal]:embryonic-lethality-between-implantation-and-somite-formation,-complete-penetrance;embryonic-lethality-during-organogenesis,-complete-penetrance	34	21	61.7647	165	14.18	1629	14.32	20,10,15,19,23,14,8,13,14,15,18,14,20,14,17,14,15,15,17,15,16,11,17,13,14,16,16,14,12,15,18,11,15,12,11,12,11,15,18,8,15,18,16,13,15,14,15,18,9,10,13,14,14,11,18,15,11,17,18,9,12,15,15,12,14,13,12,15,20,9,11,17,12,14,12,9,7,15,14,13,12,12,12,17,9,18,17,14,16,15,16,15,11,15,17,18,11,13,16,14,5,14,11,15,16,15,12,18,11,13,19,15,19,18,8,12,9,11,18,15,16,17,18,16,14,14,15,16,13,16,14,17,18,16,15,11,14…	12.18	12.83	12,8,15,18,22,11,8,9,14,12,11,13,18,14,14,13,13,13,12,13,15,11,12,11,13,15,14,12,12,14,16,9,13,12,1,12,10,13,12,8,15,16,13,13,14,12,14,10,7,7,12,10,6,11,16,13,10,15,14,9,11,9,13,12,12,11,12,14,15,8,11,15,8,8,11,8,6,14,10,13,12,12,10,9,9,17,12,9,16,14,16,15,11,13,15,14,11,13,14,9,4,10,10,15,15,14,11,15,11,13,18,15,19,15,7,10,8,9,16,15,10,14,15,15,14,13,15,15,12,15,13,16,15,16,14,10,9,15,12,15,16,1…	2	1.49	8,2,0,1,1,3,0,4,0,3,7,1,2,0,3,1,2,2,5,2,1,0,5,2,1,1,2,2,0,1,2,2,2,0,10,0,1,2,6,0,0,2,3,0,1,2,1,8,2,3,1,4,8,0,2,2,1,2,4,0,1,6,2,0,2,2,0,1,5,1,0,2,4,6,1,1,1,1,4,0,0,0,2,8,0,1,5,5,0,1,0,0,0,2,2,4,0,0,2,5,1,4,1,0,1,1,1,3,0,0,1,0,0,3,1,2,1,2,2,0,6,3,3,1,0,1,0,1,1,1,1,1,3,0,1,1,5,0,3,1,1,3,2,0,1,1,3,2,1,2,1,2,1,2,5,1,1,7,1,4,4,13,0,1,4	0.71	0.58	2,0,0,0,0,0,0,2,1,0,0,0,0,0,0,0,0,1,0,0,1,0,0,1,4,1,0,0,1,0,0,0,0,0,3,2,0,0,0,0,0,1,1,0,0,0,0,1,3,1,0,0,1,0,0,2,1,2,0,0,0,3,0,2,0,2,0,6,0,4,0,0,1,2,2,2,2,0,2,1,0,0,0,1,0,0,1,0,1,0,2,3,0,3,0,0,0,0,0,0,0,3,0,1,1,1,0,1,0,0,0,0,0,0,0,4,1,1,0,0,1,0,0,0,0,0,0,0,1,0,0,0,0,3,0,1,1,1,0,1,3,0,0,3,0,0,1,1,0,2,0,0,0,0,1,0,0,1,1,2,2,3,1,1,1	0.859	0.896	0.555001	0.00438916	0.14927	0.977654	34.2282	22.4138
SSC2	158250000	158750000	01000001000	WU_10.2_2_158275551_GA,H3GA0008378_AG,WU_10.2_2_158393734_AG,WU_10.2_2_158421799_CT,H3GA0053589_TG,WU_10.2_2_158466521_GA,WU_10.2_2_158488428_CT,WU_10.2_2_158603548_TC,ALGA0017114_GA,WU_10.2_2_158725835_AG,WU_10.2_2_158748978_CT	11	25	0.172,0.121,0.103,0.094,0.074,0.044,0.038,0.037,0.031,0.027,0.021,0.02,0.017,0.016,0.016,0.015,0.011,0.011,0.011,0.009,0.009,0.007,0.006,0.006,0.005	6.16896	0	3.1	12.5	4.44589e-07	ENSSSCG00000014445,ENSSSCG00000014447,ENSSSCG00000027896,ENSSSCG00000014448,TCOF1,ENSSSCG00000024251,ENSSSCG00000014452,ENSSSCG00000014453,ENSSSCG00000014454,ENSSSCG00000014455,ENSSSCG00000014456,ENSSSCG00000014457,OR5D18,ENSSSCG00000014459,OR5D16,ENSSSCG00000014461,ENSSSCG00000014462,ENSSSCG00000014463,ENSSSCG00000014464,ENSSSCG00000028285,ENSSSCG00000014544	TCOF1[lethal]:neonatal-lethality,-complete-penetrance	50	23	46	24	15.12	1299	16.24	8,13,18,10,22,23,19,19,15,18,11,21,7,16,19,13,12,9,15,13,18,16,13,15	13.96	14.75	8,13,18,10,15,21,10,18,13,18,11,20,6,16,18,13,10,9,15,13,16,16,13,15	1.17	1.49	0,0,0,0,7,2,9,1,2,0,0,1,1,0,1,0,2,0,0,0,2,0,0,0	0.08	0.3	0,1,0,0,1,0,0,0,0,0,0,0,0,0,0,0,0,0,0,0,0,0,0,0	0.923	0.908	0.229372	0.494274	0.00144209	6.89655	-21.4765	-73.3333
SSC2	159000000	159500000	0000001010	WU_10.2_2_159032239_TG,WU_10.2_2_159137828_TC,WU_10.2_2_159219557_GA,H3GA0056134_AG,ALGA0114708_TC,WU_10.2_2_159275469_GA,WU_10.2_2_159294868_CT,WU_10.2_2_159338426_GA,WU_10.2_2_159360101_AG,WU_10.2_2_159424245_GA	10	17	0.199,0.179,0.109,0.097,0.069,0.063,0.039,0.037,0.028,0.027,0.024,0.022,0.019,0.016,0.016,0.007,0.006	4.48579	0	2.2	12.5	4.44589e-07	ENSSSCG00000022552,ENSSSCG00000014465,ENSSSCG00000027639,ENSSSCG00000021052,ENSSSCG00000023979,ENSSSCG00000029327,ENSSSCG00000014474,ENSSSCG00000014475,ENSSSCG00000014476,OR5J2,ENSSSCG00000024607,ENSSSCG00000024085,ENSSSCG00000028595,ENSSSCG00000030342,ENSSSCG00000028482,ENSSSCG00000014481,ENSSSCG00000014482,ENSSSCG00000014490,ENSSSCG00000027899,ENSSSCG00000014496,OR5M11,ENSSSCG00000014486,ENSSSC…	-	50	15	30	68	14.87	2554	15.6	21,12,21,12,16,12,10,24,10,15,12,14,15,16,18,14,6,14,13,14,19,18,18,21,16,16,14,16,13,15,12,9,16,14,21,14,18,19,10,16,15,16,15,8,25,21,7,6,22,12,15,10,18,18,8,15,17,17,12,19,19,14,16,16,17,10,7,12	13.15	14.08	20,11,19,11,14,11,10,22,10,7,12,13,14,15,13,14,6,13,13,12,17,14,16,21,16,15,13,13,13,12,7,9,15,13,16,14,16,14,9,14,15,16,15,8,19,18,2,4,16,12,13,7,18,15,8,14,16,17,12,18,19,3,16,13,14,10,7,12	1.72	1.52	1,1,2,1,2,1,0,2,0,8,0,1,1,1,5,0,0,1,0,2,2,4,2,0,0,1,1,3,0,3,5,0,1,1,5,0,2,5,1,2,0,0,0,0,6,3,5,2,6,0,2,3,0,3,0,1,1,0,0,1,0,11,0,3,3,0,0,0	0.57	0.45	1,1,0,0,3,0,1,0,0,0,0,0,0,0,3,0,0,0,0,0,0,3,0,0,0,0,0,1,0,0,3,0,0,0,2,0,0,3,0,0,0,0,0,0,0,0,3,4,0,0,0,4,0,0,2,0,0,0,0,0,0,3,0,0,0,0,2,0	0.884	0.903	0.160976	0.45016	0.396279	4.67949	13.1579	26.6667
SSC2	159250000	159750000	00111000011	ALGA0114708_TC,WU_10.2_2_159275469_GA,WU_10.2_2_159294868_CT,WU_10.2_2_159338426_GA,WU_10.2_2_159360101_AG,WU_10.2_2_159424245_GA,WU_10.2_2_159536027_AG,WU_10.2_2_159579510_AG,WU_10.2_2_159623233_TC,WU_10.2_2_159657078_TC,WU_10.2_2_159729531_AC	11	30	0.159,0.117,0.107,0.077,0.061,0.056,0.028,0.027,0.026,0.025,0.024,0.02,0.019,0.018,0.016,0.016,0.014,0.013,0.012,0.011,0.01,0.01,0.01,0.009,0.008,0.008,0.007,0.007,0.006,0.006	5.21865	0	2.6	14.25	6.09041e-09	ENSSSCG00000014490,ENSSSCG00000027899,ENSSSCG00000014496,OR5M11,ENSSSCG00000014486,ENSSSCG00000028928,ENSSSCG00000029437,ENSSSCG00000026411,ENSSSCG00000027804,ENSSSCG00000014499,ENSSSCG00000030381,ENSSSCG00000014493,ENSSSCG00000014529,ENSSSCG00000014492,ENSSSCG00000022825,ENSSSCG00000014501,ENSSSCG00000021492,BTNL9,ZFP62	-	57	16	28.0702	81	15.59	2266	15.59	20,16,20,15,20,17,19,16,17,17,15,14,15,14,18,16,12,15,19,12,19,14,15,14,14,13,19,22,9,19,18,16,15,24,7,18,20,26,16,19,16,20,12,12,12,14,8,16,18,11,3,15,15,18,19,16,11,17,15,14,18,5,16,20,14,17,18,18,16,15,9,14,17,18,14,14,22,13,13,13,13	13.84	14.08	15,16,19,13,15,16,15,14,13,16,15,14,11,6,17,13,11,14,12,11,19,13,15,4,14,12,17,21,9,18,18,16,15,18,3,14,18,22,13,18,16,9,9,11,12,14,7,13,12,10,3,14,15,16,17,14,10,17,14,14,18,5,15,17,13,17,17,16,15,15,9,14,15,18,13,12,21,13,13,13,12	1.75	1.51	5,0,1,2,5,1,4,2,4,1,0,0,4,8,1,3,1,1,7,1,0,1,0,10,0,1,2,1,0,1,0,0,0,6,4,4,2,4,3,1,0,11,3,1,0,0,1,3,6,1,0,1,0,2,2,2,1,0,1,0,0,0,1,3,1,0,1,2,1,0,0,0,2,0,1,2,1,0,0,0,1	0.49	0.43	0,0,0,1,1,0,0,1,1,0,0,1,2,0,0,0,4,0,0,0,0,0,0,2,0,0,0,0,0,0,1,0,0,0,0,0,0,0,1,2,0,0,2,0,0,0,0,2,2,4,0,1,0,1,0,1,1,1,2,0,0,0,1,0,0,1,0,0,0,0,0,0,0,2,1,0,0,0,1,0,0	0.888	0.903	0.995301	0.348898	0.494171	0	15.894	13.9535
SSC3	15000000	16000000	0000000001010001000100000000100110101011001	WU_10.2_3_15138469_CT,WU_10.2_3_15144817_AG,WU_10.2_3_15151026_AC,ALGA0108355_AG,WU_10.2_3_15168199_TC,H3GA0008883_TG,WU_10.2_3_15221406_TG,ASGA0013632_TC,WU_10.2_3_15281918_GA,WU_10.2_3_15286628_CA,WU_10.2_3_15294183_CT,ALGA0017787_TC,WU_10.2_3_15320461_GA,ASGA0013642_AC,H3GA0008890_AG,WU_10.2_3_15378840_CT,WU_10.2_3_15389320_AG,WU_10.2_3_15402194_AG,WU_10.2_3_15435688_GA,ALGA0017806_TC,ASGA0013…	43	37	0.065,0.053,0.049,0.047,0.043,0.043,0.043,0.041,0.036,0.03,0.027,0.027,0.025,0.023,0.023,0.021,0.019,0.017,0.015,0.015,0.014,0.013,0.012,0.011,0.011,0.009,0.008,0.008,0.008,0.008,0.008,0.006,0.006,0.006,0.006,0.005,0.005	8.56084	4	4.3	24.75	1.59914e-08	ENSSSCG00000007728,ENSSSCG00000026457,CALN1,ENSSSCG00000007730	-	99	59	59.596	110	15.09	2379	15.14	19,15,20,20,17,18,16,15,21,16,13,16,16,12,14,12,14,15,18,14,15,17,14,14,23,17,18,18,16,15,13,15,20,16,15,17,4,12,11,14,16,12,11,13,19,20,16,13,14,11,13,9,14,16,14,14,13,19,18,13,17,14,9,15,11,21,21,16,15,15,9,17,10,18,17,14,13,14,19,10,17,15,16,19,15,14,10,14,17,15,15,13,12,16,14,18,13,19,20,17,11,13,18,15,17,17,12,10,19,11	13.38	13.75	19,12,16,17,16,15,11,15,20,14,13,13,15,12,11,12,13,10,18,11,12,17,13,10,19,16,18,16,16,15,13,11,12,13,15,15,4,12,8,14,16,12,1,12,15,17,16,12,13,10,13,9,13,14,12,12,11,18,14,13,14,13,9,10,11,17,18,15,13,14,9,16,10,18,17,12,12,12,16,10,12,14,15,18,12,13,7,14,16,12,13,12,12,16,12,16,13,18,18,15,11,12,14,15,12,17,11,10,13,8	1.71	1.39	0,3,4,3,1,3,5,0,1,2,0,3,1,0,3,0,1,5,0,3,3,0,1,4,4,1,0,2,0,0,0,4,8,3,0,2,0,0,3,0,0,0,10,1,4,3,0,1,1,1,0,0,1,2,2,2,2,1,4,0,3,1,0,5,0,4,3,1,2,1,0,1,0,0,0,2,1,2,3,0,5,1,1,1,3,1,3,0,1,3,2,1,0,0,2,2,0,1,2,2,0,1,4,0,5,0,1,0,6,3	0.4	0.44	1,0,0,0,0,0,4,0,1,0,0,0,1,0,0,1,0,0,0,0,0,2,0,0,0,0,3,0,1,0,0,0,1,0,0,1,0,0,0,0,0,0,1,0,0,0,0,0,0,0,0,0,0,0,0,2,2,0,2,0,2,0,0,0,1,0,0,1,0,0,0,0,0,1,0,2,0,0,0,1,1,1,1,2,0,0,0,1,1,1,1,0,0,0,0,0,0,0,0,0,0,0,0,0,0,0,0,0,0,4	0.887	0.908	0.884635	0.0776634	0.575876	0.330251	23.0216	-9.09091
SSC3	142000000	143000000	100111111100000000	WU_10.2_3_142162319_AG,WU_10.2_3_142168876_AG,WU_10.2_3_142275000_TG,WU_10.2_3_142308701_AG,MARC0017801_TC,SIRI0001056_AG,DRGA0017391_AG,DRGA0017335_GA,WU_10.2_3_142396701_AG,WU_10.2_3_142619459_CT,MARC0011043_CA,ALGA0111387_AG,WU_10.2_3_142688376_CT,H3GA0056815_TC,WU_10.2_3_142793174_AC,WU_10.2_3_142804400_CT,WU_10.2_3_142957870_GT,WU_10.2_3_142967833_CA	18	31	0.163,0.154,0.075,0.053,0.053,0.041,0.033,0.031,0.03,0.029,0.02,0.019,0.019,0.017,0.016,0.013,0.013,0.012,0.012,0.012,0.01,0.009,0.009,0.008,0.007,0.007,0.006,0.006,0.006,0.006,0.006	5.77434	0	2.9	7.75	0.000143906	ENSSSCG00000023135,ENSSSCG00000024423,ENSSSCG00000008655,ACP1,ENSSSCG00000008661,ENSSSCG00000008662	-	31	16	51.6129	61	15.18	2415	15.45	14,13,13,20,18,19,12,17,18,15,15,19,15,15,22,15,15,11,13,19,15,16,19,5,13,12,15,17,16,12,17,17,15,8,16,13,16,18,14,12,19,17,21,12,13,13,16,14,10,15,17,16,12,16,21,11,15,16,15,20,13	13.82	13.92	13,13,13,20,10,19,11,16,18,14,15,18,15,15,21,13,14,11,13,13,14,14,19,5,12,9,15,16,15,6,17,11,15,7,14,12,16,12,14,12,16,15,18,12,10,13,11,13,9,13,14,15,11,15,19,11,15,16,14,20,13	1.36	1.53	1,0,0,0,8,0,1,1,0,1,0,1,0,0,1,2,1,0,0,6,1,2,0,0,1,3,0,1,1,6,0,6,0,1,2,1,0,6,0,0,3,2,3,0,3,0,5,1,1,2,3,1,1,1,2,0,0,0,1,0,0	0.43	0.42	0,0,2,0,0,0,0,1,2,1,2,0,0,0,0,0,0,0,0,1,1,0,0,0,1,1,0,1,0,1,1,0,0,1,1,0,1,0,0,0,0,0,0,0,1,0,2,2,0,0,1,0,0,0,0,0,0,1,1,0,0	0.91	0.901	0.521493	0.497509	0.924593	1.74757	-11.1111	2.38095
SSC3	142000000	143000000	000000000010000010	WU_10.2_3_142162319_AG,WU_10.2_3_142168876_AG,WU_10.2_3_142275000_TG,WU_10.2_3_142308701_AG,MARC0017801_TC,SIRI0001056_AG,DRGA0017391_AG,DRGA0017335_GA,WU_10.2_3_142396701_AG,WU_10.2_3_142619459_CT,MARC0011043_CA,ALGA0111387_AG,WU_10.2_3_142688376_CT,H3GA0056815_TC,WU_10.2_3_142793174_AC,WU_10.2_3_142804400_CT,WU_10.2_3_142957870_GT,WU_10.2_3_142967833_CA	18	31	0.163,0.154,0.075,0.053,0.053,0.041,0.033,0.031,0.03,0.029,0.02,0.019,0.019,0.017,0.016,0.013,0.013,0.012,0.012,0.012,0.01,0.009,0.009,0.008,0.007,0.007,0.006,0.006,0.006,0.006,0.006	6.66828	0	3.3	6.5	0.000585219	ENSSSCG00000023135,ENSSSCG00000024423,ENSSSCG00000008655,ACP1,ENSSSCG00000008661,ENSSSCG00000008662	-	26	10	38.4615	45	15.73	2051	15.79	18,24,15,14,12,15,17,16,17,14,17,20,14,16,17,12,16,17,19,13,19,15,19,6,18,14,16,19,5,17,12,15,14,23,9,12,14,23,14,16,21,15,17,13,19	14.27	14.3	17,16,15,14,11,15,17,14,16,14,16,17,13,14,16,12,14,15,19,11,17,15,17,6,15,10,16,18,3,14,10,13,13,20,8,12,13,22,13,16,15,15,15,13,17	1.47	1.49	1,8,0,0,1,0,0,2,1,0,1,3,1,2,1,0,2,2,0,2,2,0,2,0,3,4,0,1,2,3,2,2,1,3,1,0,1,1,1,0,6,0,2,0,2	0.33	0.35	0,0,0,1,0,0,1,0,0,0,0,0,0,0,0,0,0,0,0,0,1,0,1,0,0,2,1,1,5,0,0,0,1,0,1,0,0,0,0,0,0,0,0,0,0	0.907	0.905	0.921005	0.914918	0.905737	0.379987	-1.34228	-5.71429
SSC3	142750000	143250000	010100	H3GA0056815_TC,WU_10.2_3_142793174_AC,WU_10.2_3_142804400_CT,WU_10.2_3_142957870_GT,WU_10.2_3_142967833_CA,WU_10.2_3_143012226_CA	6	9	0.409,0.297,0.093,0.058,0.051,0.031,0.028,0.014,0.009	11.597	0	5.8	24.25	4.26635e-14	ENSSSCG00000008662,ENSSSCG00000028849	-	97	31	31.9588	207	14.78	3756	15.44	12,13,14,13,13,13,21,13,13,16,19,14,13,11,18,17,8,21,12,20,13,9,13,22,14,22,18,5,6,14,16,15,12,13,15,14,15,13,16,15,18,10,19,16,20,17,20,15,16,18,18,9,20,17,14,16,13,18,15,15,22,16,6,15,14,17,18,13,21,14,19,13,9,9,12,15,16,18,22,15,10,13,13,13,16,14,17,12,19,16,13,18,8,14,16,13,16,14,13,12,15,12,10,20,15,12,16,13,19,14,15,15,18,10,18,9,15,16,4,10,16,18,6,16,15,12,11,15,12,14,23,18,18,16,21,15,14,…	13.29	13.96	12,11,11,12,10,13,19,12,13,14,19,13,12,10,17,16,7,19,12,19,13,9,11,16,14,22,17,4,6,14,12,10,10,12,13,4,15,12,16,15,16,10,17,15,20,12,12,14,15,16,11,9,19,17,13,16,13,11,15,15,21,15,6,12,9,13,18,12,20,13,16,12,8,7,10,11,11,16,18,15,9,12,9,13,15,13,12,10,19,15,13,12,8,13,16,11,16,14,13,12,15,9,10,19,13,10,14,13,17,13,9,12,12,10,17,8,13,16,4,10,13,18,6,11,12,11,10,12,12,13,20,16,18,13,18,15,14,15,7,1…	1.49	1.48	0,2,3,1,3,0,2,1,0,2,0,1,1,1,1,1,1,2,0,1,0,0,2,6,0,0,1,1,0,0,4,5,2,1,2,10,0,1,0,0,2,0,2,1,0,5,8,1,1,2,7,0,1,0,1,0,0,7,0,0,1,1,0,3,5,4,0,1,1,1,3,1,1,2,2,4,5,2,4,0,1,1,4,0,1,1,5,2,0,1,0,6,0,1,0,2,0,0,0,0,0,3,0,1,2,2,2,0,2,1,6,3,6,0,1,1,2,0,0,0,3,0,0,5,3,1,1,3,0,1,3,2,0,3,3,0,0,0,2,1,1,2,0,1,1,0,1,0,5,0,1,2,1,0,0,1,0,0,1,0,0,1,0,0,3,0,0,0,3,1,14,0,0,1,1,0,0,1,0,2,0,4,2,0,1,1,0,0,2,1,2,1,0,2,0,0,6,0,6…	0.47	0.41	0,2,0,0,2,4,0,0,1,0,0,0,0,4,0,0,1,0,1,1,0,0,1,1,2,0,0,0,0,0,0,2,0,2,0,0,0,1,0,0,1,0,0,0,1,1,1,0,0,0,1,0,0,2,1,1,2,2,0,0,1,0,0,0,0,0,0,0,0,1,3,1,0,0,3,0,0,0,0,0,0,1,4,0,0,0,0,0,0,0,0,0,0,0,0,0,1,0,0,0,0,1,0,0,0,1,0,0,0,0,0,0,0,0,1,0,2,0,1,0,1,1,0,2,0,0,0,4,0,0,0,1,0,0,0,0,0,0,1,4,0,0,0,1,0,0,1,0,2,0,0,0,0,0,0,1,0,0,1,0,0,0,0,0,2,0,1,0,2,2,0,0,0,2,0,0,0,0,0,3,0,0,1,0,0,0,0,1,0,0,0,0,0,0,1,0,0,1,0,0…	0.899	0.904	0.0121539	0.968965	0.339617	4.27461	0.675676	14.6341
SSC4	4000000	8000000	010000100101011100000100100000110111001111111100011111011101101001110000000000000000000011111000100011000000000010001100000000010100000100010000000011101111101111101011111111100011110101100000000101011001000011010001010	M1GA0005378_AC,WU_10.2_4_4021031_AC,ALGA0022251_GT,ASGA0017319_CA,WU_10.2_4_4070800_AG,WU_10.2_4_4099395_TC,ASGA0017334_AG,ASGA0017340_CT,WU_10.2_4_4149836_GA,ALGA0022275_AG,WU_10.2_4_4190689_GA,ALGA0022281_AG,WU_10.2_4_4211893_AG,ASGA0017362_TC,WU_10.2_4_4248742_AG,WU_10.2_4_4276810_TG,WU_10.2_4_4287828_TG,H3GA0011424_TC,WU_10.2_4_4312521_GA,H3GA0011431_AG,WU_10.2_4_4342402_TC,WU_10.2_4_4353353_…	219	38	0.052,0.032,0.03,0.026,0.025,0.016,0.014,0.012,0.012,0.011,0.011,0.01,0.01,0.01,0.009,0.008,0.008,0.008,0.008,0.008,0.007,0.007,0.007,0.007,0.007,0.007,0.007,0.007,0.007,0.006,0.006,0.006,0.006,0.006,0.005,0.005,0.005,0.005	5.25892	5	2.6	26.25	7.03655e-10	FAM135B,CU151851.1,CU571095.1,ST3GAL1,NDRG1	-	105	45	42.8571	111	14.44	2367	15.25	15,17,5,17,15,16,16,14,15,14,15,17,6,17,15,19,11,12,12,15,20,12,18,15,15,16,21,16,5,14,13,15,12,6,14,15,16,14,14,19,13,13,16,16,18,12,12,12,8,12,12,16,24,13,14,6,13,12,17,17,10,4,18,16,16,13,18,13,17,16,18,18,14,14,12,17,18,17,15,15,11,17,16,15,17,14,15,13,14,14,15,12,17,17,13,18,20,10,17,15,11,17,15,15,12,13,18,15,13,13,13	13.09	13.73	13,14,4,17,15,13,6,13,15,14,10,15,5,16,14,17,11,12,12,13,20,9,14,15,14,16,17,15,5,14,13,14,12,6,12,15,16,14,11,14,12,12,14,14,18,11,12,12,6,10,11,15,21,13,13,6,11,12,17,14,10,4,17,16,10,13,14,11,17,15,15,17,14,13,12,15,18,17,14,13,10,15,15,14,16,13,14,13,13,8,12,10,15,16,12,16,16,10,16,14,10,15,15,10,11,13,15,14,13,12,13	1.35	1.52	2,3,1,0,0,3,10,1,0,0,5,2,1,1,1,2,0,0,0,2,0,3,4,0,1,0,4,1,0,0,0,1,0,0,2,0,0,0,3,5,1,1,2,2,0,1,0,0,2,2,1,1,3,0,1,0,2,0,0,3,0,0,1,0,6,0,4,2,0,1,3,1,0,1,0,2,0,0,1,2,1,2,1,1,1,1,1,0,1,6,3,2,2,1,1,2,4,0,1,1,1,2,0,5,1,0,3,1,0,1,0	0.47	0.51	0,2,0,0,2,1,0,1,2,1,0,0,0,0,0,1,1,1,2,0,0,0,0,0,0,0,0,0,0,0,0,0,1,0,1,0,1,0,1,1,0,0,1,0,0,0,0,0,0,0,2,0,1,0,0,1,2,2,0,0,0,0,0,0,3,1,1,3,0,0,0,0,0,0,0,0,1,2,1,1,0,1,0,0,1,0,0,0,1,2,1,0,1,0,1,0,0,0,0,0,0,0,0,1,0,1,0,0,0,0,1	0.906	0.9	0.0132467	0.284521	0.58783	5.31148	-11.1842	-7.84314
SSC4	6500000	7500000	101010010000000000000000000000000000000000000000010001000010	WU_10.2_4_6510274_TC,ALGA0022604_AG,WU_10.2_4_6534581_GA,ALGA0022612_TC,WU_10.2_4_6559537_CT,H3GA0011604_AG,ALGA0022617_AG,WU_10.2_4_6620117_CT,WU_10.2_4_6689709_AG,INRA0012316_AG,WU_10.2_4_6707731_AG,WU_10.2_4_6716208_AG,WU_10.2_4_6744483_TC,WU_10.2_4_6778965_GA,H3GA0011619_AG,WU_10.2_4_6808428_TC,ASGA0017733_AG,H3GA0011659_TC,WU_10.2_4_6913991_GA,WU_10.2_4_6917588_AC,WU_10.2_4_6921660_CT,WU_10.…	60	32	0.156,0.121,0.06,0.051,0.049,0.048,0.045,0.039,0.033,0.03,0.021,0.02,0.02,0.018,0.017,0.017,0.015,0.013,0.013,0.008,0.008,0.008,0.007,0.007,0.007,0.007,0.006,0.006,0.006,0.006,0.006,0.005	9.05211	1	4.5	14.25	4.16182e-08	CU571095.1	-	57	32	56.1404	50	14.18	2197	15.73	11,15,13,15,12,8,14,15,10,13,15,13,8,16,19,18,19,8,10,16,14,16,20,3,6,16,14,16,20,12,9,14,19,15,17,16,19,20,11,13,17,20,14,19,14,8,14,13,20,12	13.34	14.23	11,15,13,14,12,7,14,14,10,11,15,13,7,16,19,17,19,7,7,14,14,16,17,3,5,14,12,15,20,11,9,13,18,14,17,16,17,17,11,12,14,18,14,19,14,7,14,13,17,11	0.84	1.5	0,0,0,1,0,1,0,1,0,2,0,0,1,0,0,1,0,1,3,2,0,0,3,0,1,2,2,1,0,1,0,1,1,1,0,0,2,3,0,1,3,2,0,0,0,1,0,0,3,1	0.46	0.36	2,2,0,1,0,0,2,0,3,0,0,0,0,1,0,0,0,0,0,0,0,0,0,0,0,0,1,1,1,0,0,0,0,0,1,3,0,0,0,0,0,0,0,0,0,3,0,1,1,0	0.941	0.905	0.00911686	3.5971e-05	0.41852	9.85378	-44	27.7778
SSC4	84000000	87000000	000000000001010000000001010001100000000000110	ALGA0026100_AG,ALGA0026094_AG,ALGA0026109_AG,ALGA0026111_TC,ALGA0026112_AG,ASGA0020402_TC,ALGA0026114_AG,H3GA0013146_CT,ASGA0020409_AC,ALGA0104980_TC,ASGA0082639_TG,MARC0012321_TC,ASGA0103187_AG,WU_10.2_4_84857044_CA,WU_10.2_4_84947764_CT,WU_10.2_4_84957359_GA,ALGA0026129_TC,ASGA0020413_TC,MARC0015385_TC,SIRI0000865_AG,ALGA0026139_TC,ASGA0020433_AC,ALGA0026158_AG,H3GA0013176_TG,ALGA0026170_AG,H3G…	45	32	0.084,0.07,0.067,0.063,0.06,0.053,0.051,0.043,0.039,0.036,0.034,0.028,0.025,0.022,0.022,0.021,0.018,0.015,0.015,0.014,0.013,0.01,0.01,0.009,0.009,0.009,0.009,0.008,0.007,0.007,0.005,0.005	4.20391	0	2.1	6.25	0.00166837	MRPL15,ENSSSCG00000006260,TCEA1,RGS20,ATP6V1H,OPRK1,NPBWR1,ST18,PCMTD1,SNAI2,ENSSSCG00000024309,ENSSSCG00000025062	TCEA1[lethal]:lethality-throughout-fetal-growth-and-development,-complete-penetrance,SNAI2[lethal]:neonatal-lethality,-incomplete-penetrance;lethality,-incomplete-penetrance;preweaning-lethality,-incomplete-penetrance	25	15	60	24	17.12	1354	16.18	16,20,17,16,18,13,21,20,12,20,20,18,17,18,13,16,22,18,22,16,15,19,3,21	14.17	14.62	15,1,13,16,17,13,19,16,10,18,17,16,13,15,12,14,18,14,18,15,15,15,2,18	2.96	1.55	1,19,4,0,1,0,2,4,2,2,3,2,4,3,1,2,4,4,4,1,0,4,1,3	0.25	0.33	1,0,0,0,1,1,0,0,2,0,0,0,1,0,0,0,0,0,0,0,0,0,0,0	0.827	0.904	0.272229	0.076508	0.49577	-5.80964	90.9677	-24.2424
SSC4	100500000	101500000	000000000000000000000000	ASGA0105383_AG,MARC0016308_AG,ASGA0020921_CT,MARC0064396_TG,ALGA0026769_AG,ALGA0026782_AC,ALGA0026787_TC,ASGA0020956_TC,ALGA0026790_AG,ALGA0026791_TC,ALGA0026794_TC,MARC0011306_AG,ALGA0026797_AG,ASGA0020962_AG,ALGA0026803_TC,ASGA0020969_TG,ASGA0020972_TC,ASGA0020976_GA,WU_10.2_4_101116318_CA,ASGA0020979_AG,WU_10.2_4_101356779_GA,ALGA0026828_TC,MARC0025826_AG,ALGA0026835_TC	24	14	0.305,0.265,0.116,0.068,0.066,0.05,0.033,0.019,0.017,0.008,0.007,0.007,0.006,0.006	13.6506	0	6.8	25	1.65044e-14	KIRREL,CD5L,FCRL1,FCRL3,FCRL4,FCRL5,ETV3,ETV3L	KIRREL[lethal]:postnatal-lethality,-incomplete-penetrance	100	66	66	103	16.45	3266	15.92	18,20,14,16,20,15,20,15,21,15,16,19,20,19,16,17,15,18,18,10,15,17,19,24,15,13,16,21,14,18,17,19,13,19,12,10,22,10,18,16,20,19,19,14,16,21,21,23,16,12,18,19,20,19,19,20,14,18,7,18,19,6,14,17,17,17,19,14,16,13,15,26,12,12,17,9,15,14,13,12,13,8,15,11,22,20,16,14,17,14,16,19,18,18,17,17,12,18,15,19,18,20,17	15.1	14.49	17,20,14,15,20,13,19,14,21,14,14,15,18,19,14,16,13,16,18,10,15,15,15,18,15,12,16,19,13,18,15,19,13,19,11,8,21,9,15,15,20,16,18,13,15,19,18,20,14,6,14,14,19,18,14,19,14,12,7,14,19,6,14,17,17,15,19,14,15,13,14,25,10,12,17,8,14,14,13,12,13,8,15,11,21,18,16,12,16,13,15,16,16,15,17,14,12,11,14,18,18,18,15	1.35	1.42	1,0,0,1,0,2,1,1,0,1,2,4,2,0,2,1,2,2,0,0,0,2,4,6,0,1,0,2,1,0,2,0,0,0,1,2,1,1,3,1,0,3,1,1,1,2,3,3,2,6,4,5,1,1,5,1,0,6,0,4,0,0,0,0,0,2,0,0,1,0,1,1,2,0,0,1,1,0,0,0,0,0,0,0,1,2,0,2,1,1,1,3,2,3,0,3,0,7,1,1,0,2,2	0.37	0.38	0,0,0,1,0,0,0,0,0,0,0,0,0,0,2,0,0,0,0,0,0,5,0,0,0,0,0,0,0,0,0,0,0,2,0,1,0,0,2,0,0,0,0,1,0,0,0,1,0,0,1,0,0,1,0,0,0,0,0,0,0,0,0,0,0,1,0,0,0,0,0,3,0,0,0,0,0,0,0,0,0,0,0,0,0,0,0,2,3,2,0,1,3,0,0,0,0,1,1,0,0,2,2	0.918	0.91	0.142909	0.633929	0.90976	-3.32915	-4.92958	-2.63158
SSC4	101000000	101500000	00000000	ASGA0020972_TC,ASGA0020976_GA,WU_10.2_4_101116318_CA,ASGA0020979_AG,WU_10.2_4_101356779_GA,ALGA0026828_TC,MARC0025826_AG,ALGA0026835_TC	8	10	0.379,0.284,0.117,0.089,0.055,0.034,0.008,0.007,0.006,0.006	17.7821	2	8.9	37	1.17394e-20	ETV3,ETV3L	-	148	93	62.8378	209	16.16	4604	15.76	14,13,12,18,16,17,20,20,21,25,14,16,20,15,14,20,18,15,17,14,21,15,16,17,16,19,20,19,16,17,12,18,16,15,18,13,11,21,18,8,10,10,15,20,17,19,11,19,24,5,17,13,15,13,13,16,10,15,17,21,14,13,18,19,17,18,19,13,19,22,9,17,20,23,12,10,6,22,10,13,18,19,3,16,18,20,19,19,19,15,14,17,16,16,14,18,16,21,21,23,16,17,12,7,15,19,12,18,19,20,17,17,18,10,19,19,19,20,21,14,18,16,20,18,20,7,17,18,19,6,17,21,14,17,16,21…	14.66	14.32	11,13,11,17,16,16,16,20,20,23,14,15,20,13,12,19,16,14,17,12,21,14,16,16,14,15,18,19,14,16,12,18,14,13,16,13,9,19,18,8,10,10,15,16,15,18,11,15,18,5,13,12,15,12,13,16,10,13,16,19,13,13,18,16,15,8,19,13,19,21,8,14,20,23,11,8,6,21,9,13,15,14,3,15,17,20,16,18,17,15,12,16,12,15,13,15,15,19,18,20,14,13,12,7,15,16,6,14,14,19,16,13,16,9,17,18,14,19,18,14,18,13,18,12,14,7,17,14,19,6,16,20,14,17,16,14,17,14…	1.51	1.44	3,0,1,1,0,1,4,0,1,2,0,1,0,2,2,1,2,1,0,2,0,1,0,1,2,4,2,0,2,1,0,0,2,2,2,0,2,2,0,0,0,0,0,4,2,1,0,4,6,0,4,1,0,1,0,0,0,2,1,2,1,0,0,3,2,10,0,0,0,1,1,3,0,0,1,2,0,1,1,0,3,5,0,1,1,0,3,1,2,0,2,1,4,1,1,3,1,2,3,3,2,4,0,0,0,3,6,4,5,1,1,4,2,1,2,1,5,1,3,0,0,3,2,6,6,0,0,4,0,0,1,1,0,0,0,7,0,1,2,0,0,0,3,1,3,0,0,3,0,1,1,1,1,2,0,3,0,1,1,0,0,0,0,0,0,0,7,3,0,4,0,0,1,1,0,2,16,1,2,0,4,2,1,0,1,1,2,1,3,0,2,3,0,0,3,0,2,0,1…	0.33	0.39	0,0,0,0,1,1,0,0,0,1,0,1,0,0,2,0,0,0,0,0,0,0,0,0,0,0,0,0,2,0,1,1,0,0,0,1,0,0,0,0,0,1,0,0,5,1,0,0,0,0,0,0,0,0,0,0,1,3,0,0,0,0,0,1,0,2,0,0,2,0,0,0,0,0,0,1,0,0,0,3,2,0,0,0,0,0,0,0,0,3,0,0,1,0,1,0,0,0,0,1,0,0,0,0,0,0,0,1,0,0,0,0,0,1,0,1,0,0,2,0,0,0,0,0,0,0,0,0,0,0,0,0,0,0,0,0,0,0,1,0,0,0,0,0,0,0,0,0,0,0,0,3,0,0,0,0,0,0,0,0,0,0,0,0,0,0,1,0,1,0,0,2,0,0,0,0,0,0,0,0,0,2,0,0,3,2,0,0,1,0,3,0,0,0,0,0,0,0,0,1…	0.907	0.909	0.137734	0.615867	0.341076	-2.53807	4.86111	-15.3846
SSC4	138000000	138500000	000011011	ASGA0023226_AG,ASGA0023234_TC,ASGA0023249_TC,ASGA0092331_GA,ASGA0094950_AC,ASGA0023261_AG,ASGA0023262_GA,ASGA0023267_AG,ALGA0029464_AG	9	13	0.256,0.206,0.122,0.066,0.063,0.06,0.055,0.05,0.048,0.027,0.027,0.014,0.006	12.652	5	6.3	38.5	8.24666e-14	-	-	154	97	62.987	148	15.86	3592	15.71	16,20,15,16,15,9,14,15,17,13,16,20,14,12,20,20,19,12,19,16,22,11,15,15,8,14,16,20,17,17,20,14,16,18,18,18,15,20,18,17,16,14,15,17,15,15,16,17,17,16,24,19,17,9,17,11,13,18,7,19,14,15,15,11,15,11,15,15,13,14,23,11,18,12,12,14,19,17,16,14,10,14,17,14,11,20,20,20,23,21,16,24,19,14,17,14,16,17,11,19,14,17,10,12,17,18,15,11,15,7,16,14,19,19,13,16,14,18,19,26,21,9,15,22,22,15,18,14,15,13,14,14,14,16,14,…	14.11	14.17	15,17,14,9,15,8,13,13,16,11,16,17,13,12,20,19,16,12,19,16,21,11,14,11,8,12,15,20,12,17,16,12,12,13,17,16,14,19,13,17,15,12,15,17,13,14,15,16,12,15,18,18,16,9,17,9,13,17,7,17,14,13,14,10,14,11,12,15,13,14,14,11,16,12,11,13,17,12,16,10,9,14,13,12,11,17,17,15,13,6,16,23,18,11,17,14,15,17,11,18,14,17,9,11,16,18,15,10,15,7,11,11,13,19,11,15,13,18,12,23,19,9,15,20,22,14,17,14,12,11,13,14,14,16,11,12,16…	1.75	1.54	1,3,1,7,0,1,1,2,1,2,0,3,1,0,0,1,3,0,0,0,1,0,1,4,0,2,1,0,5,0,4,2,4,5,1,2,1,1,5,0,1,2,0,0,2,1,1,1,5,1,6,1,1,0,0,2,0,1,0,2,0,2,1,1,1,0,3,0,0,0,9,0,2,0,1,1,2,5,0,4,1,0,4,2,0,3,3,5,10,15,0,1,1,3,0,0,1,0,0,1,0,0,1,1,1,0,0,1,0,0,5,3,6,0,2,1,1,0,7,3,2,0,0,2,0,1,1,0,3,2,1,0,0,0,3,0,3,12,2,3,1,1,0,2,8,2,1,2	0.43	0.39	0,0,0,0,0,1,0,0,1,2,1,0,1,0,0,0,0,0,0,3,0,0,0,0,0,2,0,1,0,2,1,1,0,0,1,0,0,1,0,2,3,0,0,0,0,0,1,0,0,0,0,0,3,0,0,0,0,0,0,1,0,1,0,2,0,1,0,0,0,0,0,0,0,0,1,1,0,1,0,1,1,0,0,1,1,0,1,0,0,0,0,0,1,0,0,0,0,0,0,0,0,0,2,1,0,1,0,1,1,3,1,0,0,0,0,2,0,0,2,0,0,0,0,0,0,0,0,0,3,0,2,0,0,0,0,0,1,0,1,0,0,1,0,0,0,0,0,0	0.89	0.902	0.601394	0.286735	0.530225	-0.954806	13.6364	10.2564
SSC5	100000000	104000000	111011000100000110110010000000011000001100001110000000000000000000000100000000011	WU_10.2_5_100012561_AC,WU_10.2_5_100027547_AG,ASGA0026851_TG,ASGA0026850_TC,ALGA0033673_TG,ASGA0026847_TC,ALGA0033670_AC,WU_10.2_5_100385610_TC,DRGA0006216_TC,WU_10.2_5_100480094_CT,WU_10.2_5_100524574_TC,WU_10.2_5_100577873_TC,WU_10.2_5_100614975_TC,ALGA0033788_GA,WU_10.2_5_100667458_AG,H3GA0017193_AG,ALGA0033792_AG,ASGA0100362_AG,WU_10.2_5_100755400_CT,WU_10.2_5_100783893_TC,ASGA0026918_AC,WU_1…	81	48	0.063,0.046,0.032,0.031,0.02,0.02,0.02,0.018,0.018,0.017,0.016,0.014,0.014,0.014,0.013,0.013,0.013,0.013,0.013,0.012,0.012,0.012,0.012,0.012,0.012,0.011,0.01,0.01,0.01,0.009,0.009,0.009,0.009,0.009,0.009,0.008,0.008,0.007,0.007,0.006,0.006,0.006,0.006,0.006,0.006,0.006,0.006,0.005	2.81066	0	1.4	6	0.00166837	MGAT4C,NTS,ALX1,LRRIQ1,SLC6A15,ENSSSCG00000021240,ENSSSCG00000025663,ENSSSCG00000021419,ENSSSCG00000024065	ALX1[lethal]:neonatal-lethality,-complete-penetrance	24	16	66.6667	30	14.2	1211	15.35	16,15,8,6,13,17,15,14,11,14,16,16,20,11,14,6,17,17,17,13,17,16,15,17,9,17,19,10,20,10	12.57	13.82	9,13,8,5,12,10,14,13,11,13,14,15,15,10,13,6,14,14,17,12,15,15,14,17,9,15,18,10,16,10	1.63	1.53	7,2,0,1,1,7,1,1,0,1,2,1,5,1,1,0,3,3,0,1,2,1,1,0,0,2,1,0,4,0	0.63	0.51	0,1,0,0,0,1,0,0,2,0,1,2,0,2,1,1,2,2,0,0,0,1,0,0,0,0,2,1,0,0	0.885	0.9	0.110962	0.770973	0.421383	7.49186	6.53595	23.5294
SSC5	102000000	105000000	0011100000000000000000000000000000001000010000001100110000000	WU_10.2_5_102124812_TG,WU_10.2_5_102134318_GA,H3GA0044221_AG,WU_10.2_5_102268471_AG,WU_10.2_5_102297597_AG,WU_10.2_5_102468444_AG,WU_10.2_5_102524876_GA,ALGA0033839_AG,WU_10.2_5_102594821_GA,WU_10.2_5_102613083_CT,WU_10.2_5_102656712_TC,WU_10.2_5_102812164_TC,WU_10.2_5_102867962_AG,WU_10.2_5_102885110_GA,WU_10.2_5_102961123_GT,ALGA0033870_TC,MARC0019460_AG,WU_10.2_5_103111839_CT,WU_10.2_5_1031467…	61	52	0.039,0.028,0.023,0.023,0.017,0.017,0.016,0.016,0.015,0.014,0.014,0.013,0.013,0.013,0.013,0.012,0.012,0.011,0.011,0.011,0.01,0.01,0.01,0.01,0.01,0.009,0.009,0.009,0.009,0.009,0.009,0.009,0.009,0.008,0.008,0.008,0.008,0.008,0.007,0.007,0.007,0.007,0.007,0.007,0.006,0.006,0.006,0.006,0.006,0.005,0.005,0.005	1.61875	0	0.8	8.75	9.36952e-05	SLC6A15,ENSSSCG00000021240,ENSSSCG00000025663,ENSSSCG00000021419,ENSSSCG00000024065,CCDC59,METTL25	-	35	9	25.7143	14	15	632	14.19	17,15,14,17,13,15,17,15,17,13,15,14,11,17	13.71	12.72	16,15,13,16,13,14,17,14,17,7,13,11,11,15	1.29	1.47	1,0,1,1,0,1,0,1,0,6,2,3,0,2	0.57	0.52	0,2,0,0,0,0,0,1,1,2,2,0,0,0	0.914	0.897	0.14	0.690171	0.828905	-5.70825	-12.2449	9.61538
SSC6	15000000	17000000	0000010000000000000000000000001000000000000000001100000001001110	WU_10.2_6_15059064_GA,WU_10.2_6_15095036_GA,ASGA0027648_CT,ASGA0027650_TC,M1GA0008365_AG,M1GA0008368_GA,WU_10.2_6_15183766_CA,WU_10.2_6_15244520_GT,MARC0041561_AG,ALGA0114559_TC,WU_10.2_6_15287356_GA,MARC0034453_TC,MARC0075761_AG,WU_10.2_6_15347339_CA,ALGA0113698_CA,ALGA0120777_CT,ASGA0100740_TC,ALGA0117065_TC,ASGA0094879_TC,ALGA0123614_TC,MARC0016831_AG,WU_10.2_6_15534833_CT,WU_10.2_6_15580098_G…	64	34	0.088,0.08,0.077,0.065,0.056,0.054,0.053,0.042,0.036,0.032,0.028,0.024,0.022,0.02,0.017,0.016,0.016,0.012,0.011,0.01,0.01,0.01,0.009,0.009,0.008,0.008,0.008,0.007,0.006,0.006,0.006,0.005,0.005,0.005	10.4937	5	5.3	25	7.46127e-11	ZFHX3,NOB1,NQO1,NFAT5,CYB5B,TERF2,ENSSSCG00000002761,NIP7,ENSSSCG00000002759,PDF,ENSSSCG00000025151,SNTB2,CIRH1A,ENSSSCG00000023162	ZFHX3[lethal]:preweaning-lethality,-incomplete-penetrance;postnatal-lethality,-incomplete-penetrance;prenatal-lethality,-complete-penetrance,NFAT5[lethal]:postnatal-lethality,-incomplete-penetrance;lethality-throughout-fetal-growth-and-development,-incomplete-penetrance;perinatal-lethality,-complete-penetrance;lethality-throughout-fetal-growth-and-development,-complete-penetrance;prenatal-lethali…	100	63	63	82	17.24	2949	16.07	20,18,20,20,8,17,18,17,16,22,15,18,20,24,21,13,17,16,17,16,3,18,12,17,22,10,17,23,18,15,19,17,17,21,15,21,20,15,19,18,12,17,9,19,16,21,22,15,16,21,17,21,18,15,9,17,18,16,15,16,17,22,17,19,19,17,15,16,19,16,21,16,19,17,20,19,19,16,12,21,19,18	15.82	14.7	19,18,15,19,8,15,18,12,15,21,14,15,20,18,21,12,17,16,17,16,3,18,11,15,19,9,14,20,18,15,18,14,15,18,15,12,18,13,17,18,11,17,9,19,15,20,18,12,14,20,17,19,16,15,9,13,16,15,15,15,16,19,16,19,19,17,14,16,18,15,18,16,18,13,19,13,18,16,11,19,19,17	1.43	1.37	1,0,5,1,0,2,0,5,1,1,1,3,0,6,0,1,0,0,0,0,0,0,1,2,3,1,3,3,0,0,1,3,2,3,0,9,2,2,2,0,1,0,0,0,1,1,4,3,2,1,0,2,2,0,0,4,2,1,0,1,1,3,1,0,0,0,1,0,1,1,3,0,1,4,1,6,1,0,1,2,0,1	0.23	0.33	0,0,0,0,0,0,0,0,0,0,0,1,2,0,0,0,0,0,2,0,2,0,0,0,0,0,1,1,1,0,1,0,0,0,0,0,0,2,0,0,0,0,0,0,0,0,0,1,0,0,0,0,1,1,0,1,0,0,0,0,0,0,0,0,0,0,0,0,0,0,0,0,0,0,0,2,0,0,0,0,0,0	0.917	0.915	0.0036601	0.754182	0.13061	-7.28065	4.37956	-30.303
SSC6	146000000	150000000	0001010010101000011000000001000010000000000100101010000011111000000000001101000010100110000000000110100	WU_10.2_6_146039110_CA,WU_10.2_6_146056334_GA,WU_10.2_6_146146262_TG,WU_10.2_6_146186223_AG,WU_10.2_6_146227910_GA,CASI0008857_GA,WU_10.2_6_146267864_GA,ASGA0030032_TC,ASGA0030033_TC,ALGA0037549_AG,WU_10.2_6_146374278_TC,ALGA0037555_GA,WU_10.2_6_146407636_TC,WU_10.2_6_146428369_CT,MARC0035152_CG,WU_10.2_6_146501240_TC,WU_10.2_6_146514793_AG,ASGA0030060_CT,WU_10.2_6_146571237_TC,WU_10.2_6_14661603…	103	43	0.061,0.058,0.052,0.043,0.038,0.032,0.031,0.03,0.029,0.026,0.026,0.023,0.022,0.021,0.019,0.018,0.017,0.016,0.014,0.012,0.012,0.012,0.012,0.011,0.011,0.01,0.009,0.008,0.008,0.008,0.008,0.007,0.007,0.007,0.007,0.006,0.006,0.006,0.005,0.005,0.005,0.005,0.005	2.34356	0	1.2	6	0.00095425	ENSSSCG00000028521,HSPB11,ENSSSCG00000028896,YIPF1,NDC1,GLIS1,DMRTB1,LRP8,MAGOH,C1orf123,CPT2,SLC1A7,PODN,ECHDC2,ENSSSCG00000003853,ENSSSCG00000003857,ENSSSCG00000024670,PRPF38A,ZCCHC11,ENSSSCG00000028288,ENSSSCG00000003861,ENSSSCG00000003862,ZFYVE9,ENSSSCG00000022425,BTF3L4,TXNDC12,KTI12,RAB3B,NRD1,OSBPL9,ENSSSCG00000003871,EPS15,RNF11,TTC39A,CDKN2C,FAF1,DMRTA2	HSPB11[lethal]:neonatal-lethality,-complete-penetrance;preweaning-lethality,LRP8[lethal]:postnatal-lethality,-complete-penetrance;lethality-at-weaning,-complete-penetrance,MAGOH[lethal]:embryonic-lethality-during-organogenesis,-complete-penetrance;postnatal-lethality,-incomplete-penetrance,CPT2[lethal]:preweaning-lethality,-incomplete-penetrance,ZCCHC11[lethal]:postnatal-lethality,-incomplete-pen…	24	15	62.5	9	15.78	872	16.96	18,18,9,17,19,12,16,13,20	14.67	15.29	17,17,9,11,19,11,16,13,19	1.11	1.68	1,1,0,6,0,1,0,0,1	0.33	0.34	0,0,0,0,1,0,1,1,0	0.93	0.901	0.361799	0.398105	0.982515	6.95755	-33.9286	-2.94118
SSC7	6750000	7250000	000100111111001000000101000	WU_10.2_7_6762079_AG,WU_10.2_7_6786623_TC,WU_10.2_7_6793480_CT,ALGA0038286_AG,WU_10.2_7_6858904_AG,WU_10.2_7_6889468_CT,WU_10.2_7_6903817_TC,WU_10.2_7_6917221_AG,WU_10.2_7_6933387_GA,WU_10.2_7_6945588_GA,WU_10.2_7_6958605_TC,DRGA0007080_AG,WU_10.2_7_7012908_TG,WU_10.2_7_7039671_CA,WU_10.2_7_7053813_TC,WU_10.2_7_7071979_CT,ALGA0038313_CT,WU_10.2_7_7095881_AG,WU_10.2_7_7108249_GA,WU_10.2_7_7118140_…	27	57	0.049,0.03,0.029,0.027,0.023,0.023,0.023,0.023,0.022,0.021,0.019,0.019,0.016,0.015,0.013,0.012,0.012,0.011,0.011,0.011,0.01,0.01,0.01,0.01,0.009,0.009,0.009,0.009,0.009,0.008,0.008,0.008,0.008,0.008,0.008,0.007,0.007,0.007,0.007,0.007,0.007,0.006,0.006,0.006,0.006,0.006,0.006,0.006,0.006,0.006,0.006,0.005,0.005,0.005,0.005,0.005,0.005	1.90867	0	1	7.25	0.000359957	OFCC1	-	29	13	44.8276	17	15.76	847	16.84	17,12,16,18,20,14,12,11,14,15,15,16,19,20,14,17,18	14.59	15.36	15,12,15,17,19,13,12,11,11,13,14,15,17,16,14,17,17	1.18	1.48	2,0,1,1,1,1,0,0,3,2,1,1,2,4,0,0,1	0.82	0.23	1,0,0,0,3,2,0,0,0,0,0,2,0,1,2,1,2	0.925	0.912	0.132295	0.293542	0.0278338	6.4133	-20.2703	256.522
SSC7	6750000	7250000	110001101101000011010110110	WU_10.2_7_6762079_AG,WU_10.2_7_6786623_TC,WU_10.2_7_6793480_CT,ALGA0038286_AG,WU_10.2_7_6858904_AG,WU_10.2_7_6889468_CT,WU_10.2_7_6903817_TC,WU_10.2_7_6917221_AG,WU_10.2_7_6933387_GA,WU_10.2_7_6945588_GA,WU_10.2_7_6958605_TC,DRGA0007080_AG,WU_10.2_7_7012908_TG,WU_10.2_7_7039671_CA,WU_10.2_7_7053813_TC,WU_10.2_7_7071979_CT,ALGA0038313_CT,WU_10.2_7_7095881_AG,WU_10.2_7_7108249_GA,WU_10.2_7_7118140_…	27	57	0.049,0.03,0.029,0.027,0.023,0.023,0.023,0.023,0.022,0.021,0.019,0.019,0.016,0.015,0.013,0.012,0.012,0.011,0.011,0.011,0.01,0.01,0.01,0.01,0.009,0.009,0.009,0.009,0.009,0.008,0.008,0.008,0.008,0.008,0.008,0.007,0.007,0.007,0.007,0.007,0.007,0.006,0.006,0.006,0.006,0.006,0.006,0.006,0.006,0.006,0.006,0.005,0.005,0.005,0.005,0.005,0.005	1.98921	0	1	7.5	0.000394276	OFCC1	-	30	9	30	9	16.33	781	16.09	22,21,13,8,19,15,18,18,13	14.56	14.7	21,12,13,7,19,15,16,18,10	1.78	1.4	1,9,0,1,0,0,2,0,3	0.33	0.33	0,0,0,0,0,0,0,2,1	0.891	0.913	0.876634	0.705892	0.97358	-1.49161	27.1429	0
SSC7	40000000	44000000	1000100100010010011110111110111101000100110010100010101110110101010011111100000110111110	SIRI0001070_AG,H3GA0021033_TC,H3GA0021027_TC,ASGA0032860_CT,ALGA0040629_CT,MARC0044921_AG,WU_10.2_7_40327518_CT,ALGA0040637_TC,ALGA0040640_AG,ASGA0032902_GA,ALGA0040656_AG,H3GA0021066_TA,ALGA0040661_AG,MARC0015804_AT,H3GA0021069_CT,ALGA0040669_AG,ALGA0040677_GT,H3GA0021101_CT,ALGA0040695_AG,ALGA0040721_AG,H3GA0021114_TC,ASGA0032973_AG,H3GA0021107_AG,ALGA0040717_AG,WU_10.2_7_41079203_GA,ASGA003298…	88	28	0.149,0.123,0.081,0.063,0.048,0.042,0.038,0.033,0.026,0.026,0.022,0.022,0.022,0.022,0.019,0.016,0.015,0.014,0.012,0.011,0.01,0.009,0.008,0.008,0.007,0.007,0.005,0.005	5.22671	0	2.6	6.75	0.00013846	KIF6,DAAM2,MOCS1,LRFN2,ENSSSCG00000001611,ENSSSCG00000024348,ENSSSCG00000026127,ENSSSCG00000027922,TSPO2,ENSSSCG00000026725,ENSSSCG00000023366,ENSSSCG00000001600,ENSSSCG00000001612,TREML1,TREM2,TREML-2,TREM1,NCR2,FOXP4,MDFI,TFEB,ENSSSCG00000001629,ENSSSCG00000025614,ENSSSCG00000001624,PGC,ENSSSCG00000001626,ENSSSCG00000021152,ENSSSCG00000024226,TOMM6,ENSSSCG00000027775,MED20,BYSL,CCND3,ENSSSCG000…	MOCS1[lethal]:postnatal-lethality,-complete-penetrance,FOXP4[lethal]:embryonic-lethality-during-organogenesis,-incomplete-penetrance,MDFI[lethal]:embryonic-lethality-during-organogenesis,-incomplete-penetrance;postnatal-lethality,-incomplete-penetrance;embryonic-lethality-during-organogenesis,-complete-penetrance,TFEB[lethal]:prenatal-lethality;preweaning-lethality,-complete-penetrance,BYSL[letha…	27	12	44.4444	30	14	1575	16.59	15,15,8,12,5,10,14,17,20,15,12,16,20,13,19,18,12,13,13,16,11,14,10,16,14,16,16,17,6,17	13.03	15.14	13,13,8,12,5,9,12,15,19,14,11,14,20,13,16,18,11,13,13,16,8,13,10,15,14,16,15,16,2,17	0.97	1.45	2,2,0,0,0,1,2,2,1,1,1,2,0,0,3,0,1,0,0,0,3,1,0,1,0,0,1,1,4,0	0.17	0.31	0,0,0,0,0,0,0,2,0,0,0,0,0,0,0,0,0,0,0,0,0,0,0,1,2,0,0,0,0,0	0.931	0.913	0.000697265	0.0262955	0.150211	15.6118	-33.1034	-45.1613
SSC7	85500000	86500000	0010000	WU_10.2_7_85877534_CT,WU_10.2_7_85958893_AG,WU_10.2_7_86031383_AG,WU_10.2_7_86203739_TC,WU_10.2_7_86257893_AG,WU_10.2_7_86343341_AG,ALGA0042880_TG	7	8	0.38,0.296,0.15,0.053,0.04,0.037,0.024,0.018	3.56769	0	1.8	6.25	0.00095425	CU468857.6,CU468857.7,CU468857.8,CU468857.1,CU468857.10,CU468857.12,ENSSSCG00000002218,ENSSSCG00000022180,ENSSSCG00000021085,ENSSSCG00000030688,ENSSSCG00000023545,ENSSSCG00000028105,ENSSSCG00000022179,ENSSSCG00000021226,ENSSSCG00000029155,ENSSSCG00000026879,ENSSSCG00000021951,ENSSSCG00000025462,LPCAT4,NUTM1,NOP10,ENSSSCG00000002243,EMC4,KATNBL1,EMC7,CHRM5,ENSSSCG00000002247	EMC4[lethal]:preweaning-lethality,-complete-penetrance	25	8	32	8	14.25	853	16.01	13,17,14,15,8,10,22,15	13.38	14.52	12,16,14,15,7,10,21,12	0.88	1.49	1,1,0,0,1,0,1,3	0	0.41	0,0,0,0,0,0,0,0	0.939	0.907	0.282707	0.125352	4.13457e-35	10.9931	-40.9396	-100
SSC7	111250000	111750000	00010000101	WU_10.2_7_111301136_TC,ASGA0035838_GC,MARC0095146_TC,WU_10.2_7_111518357_TC,WU_10.2_7_111522358_GA,ALGA0044355_TC,WU_10.2_7_111591929_CT,WU_10.2_7_111619418_TG,ALGA0044357_TC,WU_10.2_7_111722056_GA,MARC0033066_TC	11	12	0.17,0.148,0.141,0.13,0.102,0.079,0.078,0.056,0.042,0.017,0.014,0.012	11.146	4	5.6	31.5	1.01739e-11	-	-	126	81	64.2857	87	15.78	3205	15.88	14,17,16,9,16,15,11,18,21,16,24,20,16,14,10,9,12,17,16,12,16,12,14,13,17,11,17,30,16,21,14,18,13,13,15,12,13,15,16,12,16,16,20,25,10,15,19,15,21,11,15,14,18,19,22,12,13,21,18,17,20,22,16,19,13,21,15,6,15,16,16,18,12,21,18,7,15,16,17,16,16,15,8,16,17,20,14	14.66	14.48	13,17,15,9,15,15,11,18,20,15,22,18,14,11,3,8,12,16,12,12,16,12,14,13,17,11,17,28,14,19,14,15,13,13,13,12,12,14,15,11,14,16,17,14,10,15,19,14,19,11,13,13,18,18,22,12,13,21,14,17,19,18,14,16,11,18,13,6,15,12,16,18,10,19,18,7,15,16,16,16,16,15,7,15,17,19,14	1.13	1.4	1,0,1,0,1,0,0,0,1,1,2,2,2,3,7,1,0,1,4,0,0,0,0,0,0,0,0,2,2,2,0,3,0,0,2,0,1,1,1,1,2,0,3,11,0,0,0,1,2,0,2,1,0,1,0,0,0,0,4,0,1,4,2,3,2,3,2,0,0,4,0,0,2,2,0,0,0,0,1,0,0,0,1,1,0,1,0	0.37	0.39	0,0,0,0,0,0,0,0,1,1,1,0,0,0,1,5,0,0,0,0,0,0,0,0,2,0,0,0,1,0,0,0,0,0,0,0,0,0,0,0,2,0,1,0,0,0,1,4,0,1,0,0,0,1,0,0,0,0,0,0,0,0,0,0,0,0,0,0,0,0,0,2,0,1,0,0,0,0,2,0,1,1,3,0,0,0,0	0.929	0.912	0.813287	0.141232	0.857136	0.629723	-19.2857	-5.12821
SSC7	132000000	134000000	00010001001100011111000001000	WU_10.2_7_132006800_CT,WU_10.2_7_132065477_GA,ALGA0115984_AC,WU_10.2_7_132124289_CT,WU_10.2_7_132141393_CT,ASGA0094477_TC,WU_10.2_7_132176751_GA,WU_10.2_7_132194882_AG,ALGA0111502_TC,WU_10.2_7_132265213_CT,WU_10.2_7_132279810_CT,WU_10.2_7_132357907_AG,H3GA0023917_AG,M1GA0011525_AG,ALGA0045896_CT,WU_10.2_7_132449683_TC,ALGA0045891_CA,WU_10.2_7_132984730_GA,WU_10.2_7_133208845_GA,WU_10.2_7_13354767…	29	42	0.079,0.066,0.065,0.054,0.047,0.044,0.034,0.028,0.025,0.024,0.022,0.02,0.017,0.017,0.017,0.015,0.014,0.013,0.013,0.012,0.012,0.012,0.011,0.011,0.01,0.01,0.01,0.009,0.009,0.009,0.009,0.009,0.008,0.008,0.007,0.007,0.006,0.006,0.006,0.006,0.006,0.005	5.05758	0	2.5	9	8.17319e-06	ENSSSCG00000002573,ENSSSCG00000020958,ENSSSCG00000027337,DLK1,ENSSSCG00000022480,ENSSSCG00000029526,ENSSSCG00000021533,ENSSSCG00000030059,ENSSSCG00000026928,ENSSSCG00000002581,ENSSSCG00000025827,ENSSSCG00000021376,ENSSSCG00000002585,ENSSSCG00000022889,ENSSSCG00000002589,ENSSSCG00000028594,ENSSSCG00000021230,ENSSSCG00000029804,ENSSSCG00000025659,OR4K5,ENSSSCG00000022519,ENSSSCG00000028324,ENSSSCG0…	DLK1[lethal]:neonatal-lethality,-incomplete-penetrance;postnatal-lethality;neonatal-lethality	36	16	44.4444	43	16.16	1915	16.24	18,18,12,10,17,16,13,17,4,20,21,14,17,17,12,13,17,20,14,18,16,11,18,19,17,16,16,16,17,17,17,17,19,17,19,9,21,15,20,14,20,19,17	14.84	14.75	18,16,12,0,17,15,12,16,4,19,19,13,15,17,11,12,15,19,11,17,15,11,17,17,16,15,16,15,15,17,16,17,18,17,15,9,19,14,17,14,20,15,15	1.33	1.49	0,2,0,10,0,1,1,1,0,1,2,1,2,0,1,1,2,1,3,1,1,0,1,2,1,1,0,1,2,0,1,0,1,0,4,0,2,1,3,0,0,4,2	0.28	0.36	0,0,3,0,0,0,0,0,1,0,0,0,0,0,1,0,1,0,0,0,0,1,0,0,0,0,0,0,0,0,0,1,0,0,0,4,0,0,0,0,0,0,0	0.918	0.908	0.883664	0.541018	0.51253	0.492611	-10.7383	-22.2222
SSC7	133000000	134000000	01000001000	WU_10.2_7_133208845_GA,WU_10.2_7_133547678_GA,WU_10.2_7_133572371_AC,ASGA0037320_CT,ALGA0045932_GT,ALGA0045934_CA,WU_10.2_7_133724147_AG,DRGA0008241_TA,WU_10.2_7_133792212_TC,WU_10.2_7_133855730_TC,ALGA0045939_TC	11	11	0.258,0.254,0.226,0.076,0.049,0.047,0.025,0.019,0.016,0.008,0.008	15.2291	4	7.6	48	3.93395e-23	ENSSSCG00000025827,ENSSSCG00000021376,ENSSSCG00000002585,ENSSSCG00000022889,ENSSSCG00000002589,ENSSSCG00000028594,ENSSSCG00000021230,ENSSSCG00000029804,ENSSSCG00000025659,OR4K5,ENSSSCG00000022519,ENSSSCG00000028324,ENSSSCG00000024849,ENSSSCG00000021373,ENSSSCG00000002599,ENSSSCG00000002600,ENSSSCG00000002601,ENSSSCG00000002614,ENSSSCG00000002608,ENSSSCG00000026858,ENSSSCG00000002605,ENSSSCG000000…	-	192	76	39.5833	191	15.65	4356	16	16,6,15,16,16,15,16,19,11,12,16,10,19,21,19,12,22,16,17,12,19,18,17,15,21,9,19,22,11,14,13,17,15,11,18,10,18,17,18,18,14,14,18,10,16,21,13,19,14,14,9,10,15,18,17,15,15,17,16,15,17,19,17,17,12,9,13,18,15,17,15,10,15,14,14,15,15,13,19,10,19,14,19,10,18,13,18,7,21,10,18,17,18,12,10,13,12,12,19,19,20,19,15,21,22,17,12,23,19,12,18,19,19,14,14,18,17,14,15,14,20,16,26,19,20,13,20,16,15,22,16,17,23,13,15…	14.27	14.48	14,6,15,10,16,15,15,18,10,12,16,7,19,21,18,10,20,16,15,10,16,17,16,15,20,9,18,13,11,14,12,16,14,11,18,9,17,16,18,18,14,14,17,9,13,18,12,16,12,14,8,9,15,18,17,13,15,16,16,14,13,18,16,15,11,9,12,17,15,17,15,10,11,14,12,15,13,13,17,10,18,14,16,10,13,12,18,7,19,10,15,16,16,11,10,11,11,9,17,19,18,19,15,20,9,13,11,13,17,11,16,19,17,14,14,17,16,13,15,13,20,11,24,17,16,12,11,14,14,20,16,17,21,11,14,14,7,…	1.38	1.52	2,0,0,6,0,0,1,1,1,0,0,3,0,0,1,2,2,0,2,2,3,1,1,0,1,0,1,9,0,0,1,1,1,0,0,1,1,1,0,0,0,0,1,1,3,3,1,3,2,0,1,1,0,0,0,2,0,1,0,1,4,1,1,2,1,0,1,1,0,0,0,0,4,0,2,0,2,0,2,0,1,0,3,0,5,1,0,0,2,0,3,1,2,1,0,2,1,3,2,0,2,0,0,1,13,4,1,10,2,1,2,0,2,0,0,1,1,1,0,1,0,5,2,2,4,1,9,2,1,2,0,0,2,2,1,0,0,1,4,2,2,0,3,1,0,2,1,1,0,1,4,0,0,1,2,0,0,0,1,4,0,1,0,0,1,0,2,0,2,1,0,3,0,9,1,3,1,1,0,1,1,2,0,6,0,0,1,0,2,3,4	0.43	0.35	1,0,0,0,0,0,0,1,3,3,0,4,1,0,0,0,2,0,0,1,0,0,1,0,1,0,0,0,0,0,1,0,0,0,0,0,0,0,1,0,0,0,0,0,1,0,0,2,1,0,0,1,1,0,2,0,0,1,0,0,0,0,1,0,1,0,0,0,0,0,0,0,0,1,0,0,2,0,0,0,2,0,0,2,0,4,0,0,1,0,0,0,0,3,0,0,0,0,0,0,1,1,0,0,0,0,0,0,0,0,0,1,0,0,1,0,0,2,1,0,0,5,1,0,1,1,0,0,0,3,0,0,0,0,1,0,0,0,0,0,0,0,0,0,0,0,0,0,0,1,0,2,0,4,0,1,0,0,0,0,0,1,0,2,0,0,0,0,0,1,0,1,0,0,1,0,0,0,0,0,0,0,2,0,0,0,0,0,0,0,1	0.912	0.905	0.189379	0.322367	0.224123	2.1875	-9.21053	22.8571
SSC7	133000000	135000000	11000001000000000000000000000000101111	WU_10.2_7_133208845_GA,WU_10.2_7_133547678_GA,WU_10.2_7_133572371_AC,ASGA0037320_CT,ALGA0045932_GT,ALGA0045934_CA,WU_10.2_7_133724147_AG,DRGA0008241_TA,WU_10.2_7_133792212_TC,WU_10.2_7_133855730_TC,ALGA0045939_TC,ASGA0037326_AG,ASGA0037329_AG,ASGA0037335_TC,WU_10.2_7_134095375_CT,ALGA0045976_AG,M1GA0011538_AG,ASGA0037350_GA,MARC0060950_AG,WU_10.2_7_134335730_AG,WU_10.2_7_134348832_TC,WU_10.2_7_13…	38	42	0.099,0.072,0.058,0.049,0.049,0.046,0.044,0.04,0.036,0.027,0.024,0.024,0.022,0.021,0.017,0.017,0.016,0.015,0.015,0.015,0.015,0.014,0.014,0.013,0.013,0.01,0.01,0.009,0.008,0.008,0.008,0.008,0.007,0.007,0.007,0.006,0.006,0.006,0.006,0.005,0.005,0.005	4.70323	0	2.4	7.75	8.52639e-05	ENSSSCG00000025827,ENSSSCG00000021376,ENSSSCG00000002585,ENSSSCG00000022889,ENSSSCG00000002589,ENSSSCG00000028594,ENSSSCG00000021230,ENSSSCG00000029804,ENSSSCG00000025659,OR4K5,ENSSSCG00000022519,ENSSSCG00000028324,ENSSSCG00000024849,ENSSSCG00000021373,ENSSSCG00000002599,ENSSSCG00000002600,ENSSSCG00000002601,ENSSSCG00000002614,ENSSSCG00000002608,ENSSSCG00000026858,ENSSSCG00000002605,ENSSSCG000000…	ICK[lethal]:lethality-throughout-fetal-growth-and-development,-complete-penetrance,GCM1[lethal]:prenatal-lethality;embryonic-lethality-during-organogenesis,-complete-penetrance;embryonic-lethality,-complete-penetrance;embryonic-lethality-between-somite-formation-and-embryo-turning,-complete-penetrance	31	11	35.4839	11	16.36	1098	15.71	19,14,15,20,18,14,19,18,11,16,16	14.36	14.3	19,14,15,19,15,13,13,16,11,15,8	2	1.41	0,0,0,1,3,1,6,2,0,1,8	0.36	0.37	0,0,1,2,0,0,0,1,0,0,0	0.878	0.91	0.450302	0.482567	0.990554	-4.13749	41.844	-2.7027
SSC8	78000000	82000000	0000001010010101010010001000000100101111001010011000000000001101100000000000000	MARC0055810_TC,MARC0055519_AG,ASGA0039012_CT,DIAS0000521_GA,H3GA0024981_TC,WU_10.2_8_78233096_TC,WU_10.2_8_78300954_CT,ALGA0048227_TC,WU_10.2_8_78348321_CT,MARC0060469_AC,H3GA0024980_AG,ALGA0048225_AC,ALGA0102419_CT,WU_10.2_8_78592741_GT,ALGA0048253_TC,WU_10.2_8_78715386_GA,MARC0084640_TC,ALGA0048266_CT,MARC0044635_TC,ASGA0039044_TG,MARC0003622_CT,DIAS0004218_AG,WU_10.2_8_79118361_CT,MARC0069337_…	79	33	0.132,0.079,0.072,0.072,0.065,0.057,0.031,0.025,0.023,0.022,0.02,0.019,0.018,0.016,0.015,0.013,0.012,0.012,0.011,0.011,0.011,0.01,0.009,0.008,0.007,0.007,0.007,0.006,0.006,0.006,0.006,0.005,0.005	11.3876	5	5.7	28.25	5.18642e-11	FRAS1,ENSSSCG00000027944,NPY2R,RBM46,LRAT,ENSSSCG00000024314,ENSSSCG00000008998,ENSSSCG00000028901,FGB,ENSSSCG00000023216,ENSSSCG00000023883,ENSSSCG00000008996,ENSSSCG00000026886,DCHS2,SFRP2,TLR2,ENSSSCG00000009003,ENSSSCG00000009001,ENSSSCG00000023198,ENSSSCG00000009007,MND1,ENSSSCG00000029200,TRIM2,FHDC1,ARFIP1,TMEM154,ENSSSCG00000009014,ENSSSCG00000025372,ENSSSCG00000029432,ENSSSCG00000009015,…	FRAS1[lethal]:prenatal-lethality,-incomplete-penetrance;lethality-throughout-fetal-growth-and-development,-complete-penetrance;lethality-throughout-fetal-growth-and-development,-incomplete-penetrance,LRAT[lethal]:preweaning-lethality,-incomplete-penetrance	113	60	53.0973	153	15.3	3682	15.74	16,19,5,17,19,10,13,10,14,13,14,20,16,27,15,17,19,21,16,21,15,14,17,13,18,20,14,13,20,13,13,13,15,15,13,16,16,16,7,17,17,15,21,16,18,9,14,20,17,17,14,14,12,14,13,17,14,12,6,13,11,15,17,19,13,17,20,15,16,10,14,10,9,19,18,17,18,9,18,17,12,13,13,15,14,18,13,12,17,11,6,17,19,24,16,12,19,18,19,17,12,15,23,9,14,13,14,17,17,16,14,22,18,17,12,10,19,19,18,20,15,16,18,13,16,16,17,12,17,15,13,17,3,19,14,17,…	13.73	14.28	14,16,4,15,17,9,12,10,14,13,13,1,14,22,15,14,19,21,16,20,15,13,17,13,14,16,13,12,16,13,13,13,15,15,9,15,16,15,7,13,16,15,21,14,18,7,13,15,16,15,11,12,9,10,12,15,12,10,6,12,9,13,16,15,13,16,19,15,13,9,10,10,9,18,18,16,10,8,18,16,11,12,11,14,13,17,11,7,15,9,6,15,19,23,15,10,14,12,16,15,12,11,22,9,12,13,13,12,16,15,14,16,17,17,10,9,19,19,18,19,15,16,17,13,15,15,15,12,17,15,12,12,2,19,10,16,19,13,11,…	1.57	1.46	2,3,1,2,2,1,1,0,0,0,1,19,2,5,0,3,0,0,0,1,0,1,0,0,4,4,1,1,4,0,0,0,0,0,4,1,0,1,0,4,1,0,0,2,0,2,1,5,1,2,3,2,3,4,1,2,2,2,0,1,2,2,1,4,0,1,1,0,3,1,4,0,0,1,0,1,8,1,0,1,1,1,2,1,1,1,2,5,2,2,0,2,0,1,1,2,5,6,3,2,0,4,1,0,2,0,1,5,1,1,0,6,1,0,2,1,0,0,0,1,0,0,1,0,1,1,2,0,0,0,1,5,1,0,4,1,1,1,4,3,0,0,0,3,1,1,0,0,2,5,1,0,2	0.56	0.4	0,3,0,0,3,1,1,0,1,2,0,0,1,0,0,2,0,0,0,1,0,0,0,0,1,1,0,3,2,2,1,0,0,0,0,0,0,0,0,0,0,0,0,0,0,0,0,0,0,1,0,3,1,0,0,0,0,0,0,0,0,0,0,0,0,0,3,0,0,0,1,0,0,1,1,0,0,0,1,0,0,2,0,1,0,0,1,3,0,1,0,0,0,0,0,2,3,1,0,0,0,0,0,0,1,0,2,0,2,0,0,0,2,1,0,0,1,0,0,1,2,0,0,1,0,0,0,0,0,0,0,3,8,0,0,0,2,0,0,0,1,2,0,0,0,2,0,1,0,0,2,0,0	0.897	0.907	0.147619	0.552862	0.0661769	2.79543	7.53425	40
SSC8	78000000	80000000	0000001010010101010010001000000100100	MARC0055810_TC,MARC0055519_AG,ASGA0039012_CT,DIAS0000521_GA,H3GA0024981_TC,WU_10.2_8_78233096_TC,WU_10.2_8_78300954_CT,ALGA0048227_TC,WU_10.2_8_78348321_CT,MARC0060469_AC,H3GA0024980_AG,ALGA0048225_AC,ALGA0102419_CT,WU_10.2_8_78592741_GT,ALGA0048253_TC,WU_10.2_8_78715386_GA,MARC0084640_TC,ALGA0048266_CT,MARC0044635_TC,ASGA0039044_TG,MARC0003622_CT,DIAS0004218_AG,WU_10.2_8_79118361_CT,MARC0069337_…	37	21	0.185,0.162,0.104,0.088,0.062,0.057,0.033,0.031,0.028,0.026,0.025,0.021,0.018,0.012,0.012,0.009,0.008,0.007,0.007,0.006,0.006	6.48305	5	3.3	19.5	5.43948e-09	FRAS1,ENSSSCG00000027944,NPY2R,RBM46,LRAT,ENSSSCG00000024314,ENSSSCG00000008998,ENSSSCG00000028901,FGB,ENSSSCG00000023216,ENSSSCG00000023883,ENSSSCG00000008996,ENSSSCG00000026886,DCHS2,SFRP2,TLR2,ENSSSCG00000009003,ENSSSCG00000009001,ENSSSCG00000023198,ENSSSCG00000009007	FRAS1[lethal]:prenatal-lethality,-incomplete-penetrance;lethality-throughout-fetal-growth-and-development,-complete-penetrance;lethality-throughout-fetal-growth-and-development,-incomplete-penetrance,LRAT[lethal]:preweaning-lethality,-incomplete-penetrance	78	60	76.9231	173	14.37	2333	15	20,19,20,11,12,13,18,17,4,16,14,13,17,10,15,16,16,12,13,7,18,17,15,16,13,17,14,17,15,11,15,18,15,15,10,15,15,17,16,15,20,13,18,16,12,18,11,13,9,15,15,11,15,16,18,17,14,14,17,18,13,12,18,14,17,17,18,15,15,16,7,16,13,12,6,19,15,17,17,7,14,18,15,11,22,18,10,6,12,19,16,13,14,5,9,12,15,15,14,14,17,13,12,9,11,18,8,8,16,12,16,16,12,5,11,14,13,16,17,19,12,16,13,19,17,2,15,19,14,14,20,16,17,15,18,13,12,15…	12.76	13.4	17,18,17,8,12,9,15,17,4,14,14,12,14,10,15,14,13,10,11,6,16,14,15,16,13,14,13,16,13,11,15,18,14,12,10,13,15,12,12,15,14,12,10,16,11,11,10,13,9,15,13,11,13,15,12,15,10,14,16,14,9,9,14,14,16,15,15,15,15,14,7,16,12,12,6,19,14,15,15,7,12,16,15,10,14,12,10,4,12,14,12,10,14,3,9,11,15,15,11,13,16,12,9,9,11,17,7,8,16,12,16,16,11,5,7,13,13,15,15,18,12,13,10,17,16,2,15,19,10,14,16,15,16,14,15,13,12,13,13,15…	1.61	1.6	3,1,3,3,0,4,3,0,0,2,0,1,3,0,0,2,3,2,2,1,2,3,0,0,0,3,1,1,2,0,0,0,1,3,0,2,0,5,4,0,6,1,8,0,1,7,1,0,0,0,2,0,2,1,6,2,4,0,1,4,4,3,4,0,1,2,3,0,0,2,0,0,1,0,0,0,1,2,2,0,2,2,0,1,8,6,0,2,0,5,4,3,0,2,0,1,0,0,3,1,1,1,3,0,0,1,1,0,0,0,0,0,1,0,4,1,0,1,2,1,0,3,3,2,1,0,0,0,4,0,4,1,1,1,3,0,0,2,1,0,2,0,0,1,2,0,3,2,2,1,2,1,2,1,12,0,0,2,1,1,3,2,0,0,1,2,7,0,2,0,6,3,3	0.5	0.46	1,0,0,0,1,2,0,1,0,0,0,0,0,0,0,0,0,0,2,0,0,0,2,0,0,3,0,0,0,1,0,0,0,1,0,2,1,0,0,1,0,0,1,1,0,3,0,0,0,1,2,1,1,0,2,0,4,0,0,1,2,0,1,2,0,1,1,2,0,0,0,0,4,0,0,0,1,1,0,0,0,1,0,0,2,0,0,0,0,1,0,0,0,0,0,0,3,0,0,0,0,0,1,0,0,1,0,0,0,0,0,0,1,0,0,0,1,1,1,2,2,0,0,1,0,0,2,1,1,0,0,0,0,0,0,0,0,0,0,0,0,1,1,0,0,0,0,0,0,1,1,0,0,0,4,0,0,1,1,0,0,0,0,2,0,0,1,0,1,1,0,0,0	0.888	0.893	0.0225121	0.957014	0.552049	4.2	0.625	8.69565
SSC8	132500000	133500000	101100001001100000	WU_10.2_8_132645572_TC,WU_10.2_8_132665570_CA,WU_10.2_8_132716675_CT,WU_10.2_8_132732239_TC,WU_10.2_8_132765790_AG,WU_10.2_8_132794987_AG,ALGA0049510_TG,ASGA0039851_TC,WU_10.2_8_132890624_AG,WU_10.2_8_132945390_AG,WU_10.2_8_132972083_AG,WU_10.2_8_133067648_GT,ALGA0049519_GA,ASGA0039860_GT,WU_10.2_8_133196681_CT,WU_10.2_8_133345802_TC,WU_10.2_8_133359566_GA,ALGA0111664_AG	18	24	0.231,0.099,0.072,0.067,0.054,0.054,0.047,0.041,0.04,0.032,0.031,0.018,0.013,0.012,0.012,0.011,0.011,0.01,0.008,0.008,0.008,0.006,0.006,0.006	9.40646	5	4.7	26.75	1.81191e-10	-	-	107	60	56.0748	122	14.9	2328	15.31	15,15,12,15,16,15,16,11,13,17,16,16,14,13,16,15,15,9,13,18,19,14,13,15,14,13,6,15,20,12,17,9,15,17,4,15,19,24,18,14,15,13,15,18,16,16,19,5,17,19,20,12,13,14,16,11,16,17,13,18,17,14,11,16,14,12,13,22,10,18,16,15,19,18,12,7,21,19,11,16,14,15,17,11,19,14,18,14,16,13,18,19,12,15,14,13,23,17,17,14,11,17,15,10,11,19,12,14,16,17,12,8,17,16,16,14,13,13,18,14,20,15	13.42	13.95	15,14,12,14,9,15,16,10,13,17,16,16,11,12,12,12,13,9,12,16,16,14,12,13,12,12,6,15,18,12,16,9,13,17,2,15,15,22,17,13,15,10,11,17,16,13,18,5,16,18,16,11,12,13,16,7,15,11,13,16,16,14,11,14,14,12,13,21,10,12,15,14,15,12,11,7,20,17,8,14,10,14,16,10,17,13,15,14,16,12,15,16,11,13,13,13,21,14,16,13,11,16,14,9,10,19,11,10,15,15,10,6,17,15,16,11,13,12,9,11,18,15	1.48	1.37	0,1,0,1,7,0,0,1,0,0,0,0,3,1,4,3,2,0,1,2,3,0,1,2,2,1,0,0,2,0,1,0,2,0,2,0,4,2,1,1,0,3,4,1,0,3,1,0,1,1,4,1,1,1,0,4,1,6,0,2,1,0,0,2,0,0,0,1,0,6,1,1,4,6,1,0,1,2,3,2,4,1,1,1,2,1,3,0,0,1,3,3,1,2,1,0,2,3,1,1,0,1,1,1,1,0,1,4,1,2,2,2,0,1,0,3,0,1,9,3,2,0	0.61	0.46	0,2,0,2,0,0,1,0,0,0,2,0,1,0,1,1,1,2,0,0,1,0,0,0,1,0,1,0,1,2,1,0,0,0,1,0,0,1,0,0,1,4,0,3,0,1,1,0,0,2,0,0,0,0,0,0,0,2,0,0,1,1,1,1,0,0,0,0,0,0,0,0,0,0,3,0,0,0,0,1,3,0,1,0,0,1,0,0,0,0,0,0,0,5,3,1,0,0,0,0,0,0,2,0,0,0,2,2,2,0,0,2,0,0,0,3,0,1,0,0,2,0	0.9	0.911	0.19146	0.444373	0.117758	2.67799	8.0292	32.6087
SSC9	10500000	13500000	0000111100000111110000111010001001101111000100001111001100100000000100000000111010111010011111000001010001011111001110000	WU_10.2_9_10534981_GA,ASGA0097296_TC,H3GA0026394_TC,H3GA0026395_AG,ALGA0051153_GA,WU_10.2_9_10682012_TC,ASGA0041416_CT,H3GA0026399_GA,WU_10.2_9_10763342_CT,H3GA0026371_TC,ASGA0041401_AG,WU_10.2_9_10829377_CT,MARC0041143_TC,ALGA0051190_CT,ASGA0041463_GA,ASGA0041467_CT,H3GA0026427_CA,WU_10.2_9_10954602_TC,DIAS0002446_AG,WU_10.2_9_10992016_AG,ALGA0051220_AG,M1GA0012669_AG,M1GA0012671_AG,WU_10.2_9_11…	121	33	0.064,0.059,0.05,0.045,0.04,0.037,0.036,0.029,0.024,0.024,0.023,0.022,0.019,0.019,0.018,0.018,0.018,0.013,0.012,0.012,0.011,0.011,0.011,0.009,0.008,0.007,0.007,0.007,0.006,0.006,0.006,0.005,0.005	2.21471	0	1.1	7.5	0.000225423	ENSSSCG00000025925,ENSSSCG00000022695,SLCO2B1,ARRB1,RPS3,KLHL35,GDPD5,SERPINH1,MAP6,MOGAT2,ENSSSCG00000022902,UVRAG,ENSSSCG00000026855,ENSSSCG00000022347,PRKRIR,C11orf30,LRRC32,TSKU,ENSSSCG00000014872,ENSSSCG00000014873,ENSSSCG00000027080,B3GNT6,CAPN5,MYO7A,ENSSSCG00000028469,ENSSSCG00000022052,ENSSSCG00000014877,PAK1,AQP11,CLNS1A,RSF1	ARRB1[lethal]:neonatal-lethality,-complete-penetrance,GDPD5[lethal]:preweaning-lethality,-incomplete-penetrance,SERPINH1[lethal]:embryonic-lethality-during-organogenesis,-complete-penetrance;perinatal-lethality,-complete-penetrance,MAP6[lethal]:neonatal-lethality,-incomplete-penetrance,CAPN5[lethal]:postnatal-lethality,-incomplete-penetrance;embryonic-lethality-before-implantation,-complete-penet…	30	18	60	47	15.43	1147	14.69	16,15,15,17,15,15,17,15,14,12,16,19,17,10,20,11,14,14,14,16,17,19,16,17,18,11,14,16,15,13,14,18,19,16,15,11,14,12,16,9,17,16,16,17,21,18,18	13.79	13.06	14,12,15,16,13,15,15,15,14,11,16,17,15,8,19,11,13,8,14,15,16,18,15,15,16,11,14,15,11,12,13,15,18,13,15,10,14,11,10,8,14,14,15,16,20,11,12	1.64	1.63	2,3,0,1,2,0,2,0,0,1,0,2,2,2,1,0,1,6,0,1,1,1,1,2,2,0,0,1,4,1,1,3,1,3,0,1,0,1,6,1,3,2,1,1,1,7,6	0.57	0.69	0,0,1,0,0,0,0,1,0,1,0,1,0,2,1,0,1,2,0,0,0,0,0,0,1,0,0,0,3,0,1,0,2,0,1,2,0,1,1,0,0,0,1,1,0,1,2	0.894	0.889	0.0649729	0.97286	0.336108	-5.03744	0.613497	-17.3913
SSC9	12000000	13000000	0000001000000001110101110100111110000010100	M1GA0012732_TG,H3GA0026515_AG,WU_10.2_9_12081319_AG,H3GA0026525_TC,WU_10.2_9_12134459_CT,MARC0085735_AG,WU_10.2_9_12156197_AG,WU_10.2_9_12174914_CT,WU_10.2_9_12242047_CT,ALGA0051344_TC,WU_10.2_9_12270324_GA,ASGA0105865_TC,ALGA0119189_AG,ASGA0097481_AC,ASGA0082466_TC,ASGA0084863_AG,WU_10.2_9_12383122_AG,ASGA0098773_CT,WU_10.2_9_12418244_GA,WU_10.2_9_12439869_CT,CASI0009712_TG,ASGA0041612_AC,WU_10.…	43	29	0.18,0.124,0.077,0.067,0.051,0.05,0.048,0.041,0.037,0.029,0.027,0.027,0.02,0.018,0.017,0.012,0.012,0.011,0.01,0.009,0.009,0.008,0.008,0.007,0.007,0.007,0.006,0.006,0.005	3.96231	0	2	16.75	3.80445e-09	TSKU,ENSSSCG00000014872,ENSSSCG00000014873,ENSSSCG00000027080,B3GNT6,CAPN5,MYO7A,ENSSSCG00000028469,ENSSSCG00000022052,ENSSSCG00000014877,PAK1	CAPN5[lethal]:postnatal-lethality,-incomplete-penetrance;embryonic-lethality-before-implantation,-complete-penetrance	67	45	67.1642	102	15.5	1549	14.67	16,14,19,16,15,15,17,15,6,15,17,14,15,13,16,22,23,14,10,12,14,12,16,16,19,12,17,10,20,12,17,11,9,19,14,14,17,13,14,16,16,14,16,20,17,15,19,16,17,13,11,17,18,18,21,18,18,11,14,16,16,15,15,13,15,14,18,11,19,25,16,19,16,15,11,14,11,12,15,21,13,16,9,17,16,5,13,11,15,15,16,26,13,16,21,15,17,21,18,18,18,20	13.72	13.07	15,11,15,14,12,15,16,13,6,15,15,13,15,13,16,21,19,14,10,11,13,12,14,16,17,10,15,8,19,10,17,11,9,18,13,8,15,10,14,15,14,14,16,19,16,15,18,15,17,13,10,15,16,13,14,15,12,11,14,11,15,15,11,12,13,13,15,7,19,18,15,18,13,15,10,14,8,11,13,16,12,10,8,14,14,4,13,11,15,14,15,16,11,15,19,14,16,20,11,12,15,18	1.78	1.6	1,3,4,2,3,0,1,2,0,0,2,1,0,0,0,1,4,0,0,1,1,0,2,0,2,2,2,2,1,2,0,0,0,1,1,6,2,3,0,1,2,0,0,1,1,0,1,1,0,0,1,2,2,5,7,3,6,0,0,5,1,0,4,1,2,1,3,4,0,7,1,1,3,0,1,0,3,1,2,5,1,6,1,3,2,1,0,0,0,1,1,10,2,1,2,1,1,1,7,6,3,2	0.59	0.62	1,0,0,0,0,1,0,0,0,0,0,0,1,1,0,0,0,0,1,1,0,0,0,0,1,0,0,2,1,0,1,0,0,1,1,2,0,3,0,0,3,2,0,0,0,1,0,0,0,2,0,0,1,1,0,0,0,0,0,5,0,0,3,0,1,1,0,0,1,0,1,2,0,1,2,0,3,1,0,1,0,1,0,0,0,2,0,0,0,0,1,0,2,0,0,0,1,0,1,2,0,0	0.885	0.891	0.0224295	0.370109	0.702287	-5.65781	11.25	-4.83871
SSC9	46750000	47250000	00000000010	WU_10.2_9_46789011_GA,WU_10.2_9_46795781_GA,ASGA0042722_AC,ASGA0042729_AG,WU_10.2_9_46936949_GA,MARC0005941_TC,WU_10.2_9_47085787_CT,WU_10.2_9_47166781_GA,MARC0029790_TC,ASGA0101096_AG,MARC0094191_GA	11	10	0.559,0.119,0.066,0.046,0.04,0.04,0.036,0.032,0.029,0.014	8.02931	0	4	6	0.000359957	REXO2,RBM7,ENSSSCG00000015059,ENSSSCG00000026203,ENSSSCG00000025102	REXO2[lethal]:preweaning-lethality,-complete-penetrance	24	16	66.6667	56	14.18	1934	15.35	15,7,14,19,10,11,19,16,15,13,15,14,18,16,13,14,14,15,17,14,17,15,14,16,9,9,12,20,15,13,18,19,15,17,19,15,7,14,16,14,6,13,10,22,17,9,13,13,15,13,12,16,15,10,16,11	12.54	13.81	15,7,13,18,10,11,14,14,15,13,15,13,11,16,13,12,13,15,13,13,12,14,13,14,9,9,12,17,12,13,14,17,14,16,18,12,6,14,11,14,4,13,7,20,15,9,10,1,14,10,12,15,11,10,15,11	1.64	1.54	0,0,1,1,0,0,5,2,0,0,0,1,7,0,0,2,1,0,4,1,5,1,1,2,0,0,0,3,3,0,4,2,1,1,1,3,1,0,5,0,2,0,3,2,2,0,3,12,1,3,0,1,4,0,1,0	0.73	0.45	0,0,0,0,0,1,0,2,0,1,1,0,2,1,2,2,1,2,0,0,0,1,0,0,0,1,0,2,0,0,0,0,1,0,0,1,0,0,0,0,4,1,4,0,0,0,0,4,2,0,3,1,0,0,0,1	0.884	0.9	0.0122822	0.727464	0.0668711	7.62215	6.49351	62.2222
SSC9	74500000	75000000	0001110000	WU_10.2_9_74535607_GT,H3GA0056404_TC,MARC0033446_AG,ALGA0053627_GA,H3GA0027724_CT,ALGA0053636_AG,INRA0032026_AG,WU_10.2_9_74884614_GT,ASGA0043658_AG,MARC0059661_AG	10	9	0.345,0.229,0.181,0.089,0.062,0.04,0.035,0.007,0.006	8.01321	0	4	9.5	3.42356e-05	CR1,CD46,ENSSSCG00000015296,ENSSSCG00000026399,ADAM22,SRI,STEAP4	ADAM22[lethal]:postnatal-lethality,-complete-penetrance;neonatal-lethality,-incomplete-penetrance	38	29	76.3158	47	15.85	1861	15.5	17,16,15,12,17,14,13,24,25,15,15,8,15,17,16,13,19,13,16,15,12,18,19,19,16,19,12,17,19,14,18,8,11,20,15,18,15,13,16,21,12,13,17,13,17,18,20	14.72	14.02	16,12,15,11,17,14,13,24,25,11,15,8,15,15,14,12,18,12,16,14,12,18,19,17,16,17,12,17,18,10,17,8,11,20,14,7,15,10,14,20,12,11,17,13,16,16,18	1.13	1.49	1,4,0,1,0,0,0,0,0,4,0,0,0,2,2,1,1,1,0,1,0,0,0,2,0,2,0,0,1,4,1,0,0,0,1,11,0,3,2,1,0,2,0,0,1,2,2	0.51	0.41	2,0,1,2,0,0,0,2,0,0,0,0,0,0,1,0,1,3,0,2,0,1,0,0,0,2,0,0,2,0,2,0,0,0,0,0,0,0,0,0,2,0,0,0,1,0,0	0.929	0.904	0.500821	0.199606	0.412759	-2.25806	-24.1611	24.3902
SSC10	5500000	6500000	0000011010010000100000000000000000000	MARC0078321_TC,WU_10.2_10_5514795_TC,WU_10.2_10_5624281_TC,ALGA0056504_AG,WU_10.2_10_5685651_AG,WU_10.2_10_5704419_TC,WU_10.2_10_5717253_TC,WU_10.2_10_5732339_GA,WU_10.2_10_5799308_AG,WU_10.2_10_5811809_TC,WU_10.2_10_5815665_CT,ALGA0056525_TG,WU_10.2_10_5848750_CT,WU_10.2_10_5860906_AG,M1GA0013593_AG,WU_10.2_10_5889505_GA,MARC0065685_TC,WU_10.2_10_5921412_CT,WU_10.2_10_5932116_GA,WU_10.2_10_59875…	37	26	0.122,0.095,0.082,0.079,0.066,0.065,0.065,0.06,0.029,0.027,0.026,0.022,0.019,0.017,0.017,0.016,0.014,0.014,0.012,0.012,0.007,0.007,0.006,0.006,0.005,0.005	13.0144	5	6.5	50.25	9.23289e-23	-	-	201	123	61.194	296	14.94	4283	15.59	13,20,14,13,15,12,19,18,15,16,16,16,13,18,16,13,14,18,12,13,11,18,15,13,11,15,17,17,13,13,15,19,15,17,12,22,14,9,20,19,15,8,13,17,18,16,15,16,17,18,14,17,18,16,12,16,16,7,12,14,19,12,11,18,12,18,12,12,21,14,12,18,15,18,17,22,17,15,12,14,10,15,14,6,14,18,17,13,19,16,14,12,13,14,15,18,17,4,10,15,16,9,13,14,11,11,6,11,9,13,12,15,18,14,10,18,15,13,17,12,16,17,4,13,14,12,18,13,12,17,20,16,13,17,24,16,…	13.4	14.09	11,15,14,12,13,12,18,17,15,15,15,11,11,16,15,13,14,16,12,13,10,15,13,12,11,11,14,16,13,12,13,17,13,16,12,18,13,7,16,18,12,8,13,14,16,11,15,15,16,12,14,9,18,14,11,15,16,7,10,13,16,11,11,17,12,12,12,12,20,14,11,18,15,17,16,21,15,15,11,13,10,15,13,5,13,18,15,12,18,14,14,12,12,12,15,16,15,2,7,15,14,9,13,14,9,11,6,8,8,12,11,15,18,12,8,18,14,13,17,0,16,15,4,13,11,12,14,12,12,15,14,15,11,13,20,16,18,15,…	1.54	1.5	2,5,0,1,2,0,1,1,0,1,1,5,2,2,1,0,0,2,0,0,1,3,2,1,0,4,3,1,0,1,2,2,2,1,0,4,1,2,4,1,3,0,0,3,2,5,0,1,1,6,0,8,0,2,1,1,0,0,2,1,3,1,0,1,0,6,0,0,1,0,1,0,0,1,1,1,2,0,1,1,0,0,1,1,1,0,2,1,1,2,0,0,1,2,0,2,2,2,3,0,2,0,0,0,2,0,0,3,1,1,1,0,0,2,2,0,1,0,0,12,0,2,0,0,3,0,4,1,0,2,6,1,2,4,4,0,2,2,2,0,0,3,2,0,0,2,1,1,2,2,0,1,1,4,2,2,2,0,0,1,1,0,0,1,0,0,2,0,0,2,1,0,1,0,3,1,4,2,0,2,1,3,6,0,5,3,3,0,1,0,3,3,1,2,0,4,0,0,1,…	0.56	0.44	0,0,0,0,0,0,2,1,0,1,0,1,0,0,2,0,3,0,0,0,5,0,1,0,0,5,2,0,2,1,0,1,1,2,0,2,0,0,2,3,2,0,0,1,3,1,1,0,2,0,1,3,0,0,0,0,0,0,0,2,0,0,1,0,1,0,1,1,0,0,1,1,1,0,0,0,0,0,1,2,0,0,0,0,0,0,0,0,0,1,1,0,1,0,0,1,1,0,1,0,0,0,0,0,0,0,0,0,0,0,0,0,0,0,2,0,0,1,0,0,1,1,1,2,1,0,0,0,0,0,0,0,0,0,0,0,0,0,0,0,3,0,0,1,0,0,0,0,0,1,0,0,0,4,0,0,1,1,0,1,1,0,0,1,0,1,0,1,0,3,1,0,0,0,2,0,1,0,0,0,2,0,2,0,1,0,0,0,0,0,0,0,0,0,0,2,1,1,0,0…	0.897	0.904	0.0025097	0.736025	0.0546989	4.16934	2.66667	27.2727
SSC10	6000000	8000000	0110000000000000000000000000000000000000000000000000000000000000000000000000000000100	WU_10.2_10_6018517_CA,WU_10.2_10_6048314_GA,WU_10.2_10_6063720_GA,WU_10.2_10_6073942_TG,WU_10.2_10_6241788_AG,WU_10.2_10_6253259_CT,WU_10.2_10_6271075_TC,ALGA0105151_AG,WU_10.2_10_6300369_TC,WU_10.2_10_6327511_GA,WU_10.2_10_6352761_CT,WU_10.2_10_6365991_AG,WU_10.2_10_6378594_TC,MARC0075913_CT,WU_10.2_10_6436724_AG,WU_10.2_10_6446965_CA,WU_10.2_10_6467422_CT,WU_10.2_10_6534129_GA,ALGA0107898_GT,WU…	85	36	0.076,0.072,0.06,0.056,0.051,0.05,0.042,0.025,0.024,0.023,0.023,0.019,0.017,0.015,0.015,0.013,0.012,0.011,0.011,0.011,0.01,0.01,0.009,0.009,0.009,0.008,0.008,0.008,0.008,0.007,0.007,0.006,0.006,0.005,0.005,0.005	4.55021	0	2.3	8.25	3.28595e-05	ENSSSCG00000010811,ENSSSCG00000028407,ENSSSCG00000025480	-	33	12	36.3636	27	14.52	1388	15.73	17,11,13,22,9,13,12,13,18,13,14,14,12,17,13,17,20,14,15,9,16,19,11,13,19,11,17	12.85	14.25	15,11,13,16,8,11,8,12,14,13,13,14,11,12,12,14,19,14,15,8,13,17,9,13,18,9,15	1.67	1.48	2,0,0,6,1,2,4,1,4,0,1,0,1,5,1,3,1,0,0,1,3,2,2,0,1,2,2	0.37	0.49	1,0,0,0,0,2,0,0,0,0,1,0,0,0,1,0,0,0,0,0,0,0,0,0,0,5,0	0.885	0.906	0.0741238	0.558255	0.564575	7.69231	12.8378	-24.4898
SSC10	22500000	23500000	1000	WU_10.2_10_23054799_GA,WU_10.2_10_23204314_CT,WU_10.2_10_23458403_CT,WU_10.2_10_23481944_AG	4	9	0.381,0.26,0.139,0.081,0.044,0.036,0.03,0.015,0.012	16.2036	3	8.1	67.25	1.28476e-32	ENSSSCG00000022143,ENSSSCG00000029535	-	269	132	49.0706	330	15.49	5164	15.69	13,11,17,15,15,17,16,15,21,18,17,10,18,13,17,19,16,14,17,11,14,18,17,12,19,8,15,16,17,14,24,10,17,17,10,19,13,22,18,13,16,14,21,15,16,16,18,18,15,16,22,15,16,17,13,12,17,14,17,15,18,19,22,19,18,14,18,14,18,16,15,21,13,9,17,3,20,15,11,17,16,12,20,17,18,18,25,6,20,15,13,14,19,11,14,16,14,16,25,21,21,13,17,14,12,20,11,12,16,25,11,15,14,12,22,14,20,16,20,8,20,14,12,21,12,12,17,15,18,8,14,17,21,19,16,…	13.91	14.14	11,11,13,15,12,13,14,15,20,17,17,10,16,11,16,19,15,13,14,10,12,12,16,12,18,8,13,15,10,14,24,10,16,17,9,15,12,21,17,12,14,14,19,14,16,16,17,17,12,11,16,13,15,17,13,10,15,12,16,15,18,17,13,17,18,12,17,11,13,16,15,20,13,7,15,2,16,13,11,16,16,12,18,16,16,18,21,6,17,15,3,14,16,10,12,13,13,16,23,18,21,13,12,11,11,19,9,12,15,22,9,14,12,12,19,14,18,16,18,7,19,13,0,18,11,10,16,13,17,8,11,16,19,17,15,17,12…	1.58	1.55	2,0,4,0,3,4,2,0,1,1,0,0,2,2,1,0,1,1,3,1,2,6,1,0,1,0,2,1,7,0,0,0,1,0,1,4,1,1,1,1,2,0,2,1,0,0,1,1,3,5,6,2,1,0,0,2,2,2,1,0,0,2,9,2,0,2,1,3,5,0,0,1,0,2,2,1,4,2,0,1,0,0,2,1,2,0,4,0,3,0,10,0,3,1,2,3,1,0,2,3,0,0,5,3,1,1,2,0,1,3,2,1,2,0,3,0,2,0,2,1,1,1,12,3,1,2,1,2,1,0,3,1,2,2,1,3,2,3,0,1,1,0,0,3,0,0,1,2,1,0,4,2,2,0,1,1,1,4,1,1,8,0,1,2,0,1,4,0,0,2,0,2,0,0,1,0,2,11,3,0,2,5,1,2,3,2,0,2,0,2,2,1,0,6,5,0,2,0,…	0.39	0.4	1,1,0,0,0,1,0,0,0,1,0,0,0,0,0,0,4,0,0,1,0,1,0,0,0,2,0,0,0,0,0,0,0,0,0,0,1,0,0,0,1,0,1,0,2,0,2,0,1,0,1,1,0,0,0,0,0,0,1,0,0,0,0,0,0,1,0,0,3,0,1,0,0,2,0,0,0,0,0,0,0,0,0,0,0,0,0,0,1,0,0,0,0,3,0,1,1,1,1,0,0,0,1,1,0,0,0,2,1,0,1,2,0,0,0,0,0,0,0,0,2,1,0,0,0,0,0,0,3,0,0,0,0,1,0,1,0,1,2,0,0,0,0,0,0,1,0,0,1,0,0,1,0,0,0,0,0,2,3,0,0,2,1,0,0,1,0,0,1,1,0,0,2,1,0,0,0,0,1,0,0,0,0,0,0,0,1,1,0,0,0,2,1,0,0,0,0,1,0,0…	0.898	0.901	0.35189	0.780234	0.850926	1.2747	1.93548	-2.5
SSC10	23500000	24000000	000000000000000110000100	WU_10.2_10_23556969_GA,WU_10.2_10_23574824_CT,WU_10.2_10_23591242_GA,WU_10.2_10_23632408_TC,WU_10.2_10_23652642_GA,WU_10.2_10_23669843_GA,WU_10.2_10_23682256_GA,WU_10.2_10_23710637_TG,WU_10.2_10_23741488_TC,WU_10.2_10_23753962_GA,ASGA0049094_AC,WU_10.2_10_23849638_AG,WU_10.2_10_23853636_TC,WU_10.2_10_23857631_AG,ASGA0049097_GA,ALGA0060137_CT,WU_10.2_10_23896067_CA,ASGA0049100_GA,ASGA0049104_CT,WU…	24	14	0.256,0.193,0.156,0.089,0.041,0.039,0.036,0.033,0.026,0.02,0.016,0.012,0.011,0.007	8.17428	3	4.1	35.5	1.87889e-18	KCNT2	-	142	46	32.3944	89	16.74	2699	16.45	15,18,15,20,14,18,18,15,22,17,22,19,17,19,16,13,16,13,16,17,16,14,23,17,14,18,12,20,13,17,18,16,16,18,20,14,14,17,19,19,22,22,15,20,15,13,17,19,22,13,21,21,11,12,14,12,17,15,14,14,17,19,8,22,23,5,19,9,15,18,15,19,17,17,18,16,20,23,20,11,18,19,22,16,21,15,11,12,21	15.43	14.96	12,18,13,19,14,14,17,15,22,16,21,19,15,18,15,13,16,10,13,17,16,13,20,17,14,15,12,20,13,13,17,16,14,18,19,14,9,16,19,19,18,19,15,19,15,13,16,17,19,11,18,19,11,10,12,11,14,14,14,13,16,18,7,20,21,5,16,9,15,14,14,17,17,15,17,13,19,23,16,10,13,19,21,11,20,15,10,12,21	1.31	1.49	3,0,2,1,0,4,1,0,0,1,1,0,2,1,1,0,0,3,3,0,0,1,3,0,0,3,0,0,0,4,1,0,2,0,1,0,5,1,0,0,4,3,0,1,0,0,1,2,3,2,3,2,0,2,2,1,3,1,0,1,1,1,1,2,2,0,3,0,0,4,1,2,0,2,1,3,1,0,4,1,5,0,1,5,1,0,1,0,0	0.19	0.34	0,0,0,0,1,1,0,1,0,0,0,0,0,0,0,1,0,1,0,0,0,0,0,0,0,0,0,0,0,0,0,0,0,0,2,0,0,0,0,0,0,1,0,1,0,0,2,1,0,0,1,0,0,0,0,0,0,0,0,0,0,0,0,0,1,0,0,0,0,0,0,0,0,0,0,1,0,0,0,0,0,0,0,0,0,2,0,0,0	0.921	0.91	0.45221	0.26542	0.00608366	-1.76292	-12.0805	-44.1176
SSC10	24000000	25000000	101111101101111001110100111111000	ALGA0060148_CT,ASGA0049110_TC,WU_10.2_10_24084220_TC,WU_10.2_10_24095414_AG,WU_10.2_10_24138641_AG,WU_10.2_10_24146914_TC,WU_10.2_10_24171712_AG,ASGA0049112_AG,WU_10.2_10_24261906_AG,WU_10.2_10_24267820_TC,WU_10.2_10_24275708_CT,WU_10.2_10_24288423_AG,ALGA0060151_GT,WU_10.2_10_24488979_AC,ASGA0046996_AG,ASGA0046999_AG,H3GA0029562_TC,WU_10.2_10_24591261_TC,WU_10.2_10_24600030_TC,ALGA0057728_AG,WU_…	33	27	0.132,0.12,0.088,0.062,0.046,0.04,0.04,0.036,0.035,0.032,0.03,0.029,0.028,0.027,0.026,0.021,0.02,0.016,0.012,0.011,0.01,0.01,0.01,0.01,0.009,0.009,0.007	9.21318	4	4.6	21	8.1783e-11	KCNT2,CFH,TP53BP2,FBXO28,ASPM,ZBTB41,ENSSSCG00000021897	-	84	29	34.5238	72	16.11	2633	15.85	20,19,8,18,15,19,20,17,16,12,18,16,14,15,17,19,19,4,15,15,19,21,14,17,25,13,15,20,21,15,12,19,18,22,16,18,16,13,15,19,18,17,19,16,20,18,9,17,17,17,9,17,13,9,16,3,16,16,19,18,18,14,12,13,17,20,16,16,16,19,13,18	14.46	14.42	19,16,7,16,13,19,15,16,16,12,17,16,13,15,15,15,18,4,14,15,15,17,14,15,22,11,4,17,19,13,12,17,18,19,15,16,16,13,15,19,15,17,15,12,20,17,9,16,16,17,8,17,12,9,9,3,15,15,19,15,18,12,11,12,15,18,7,14,15,18,11,16	1.65	1.43	1,3,1,2,2,0,5,1,0,0,1,0,1,0,2,4,1,0,1,0,4,4,0,2,3,2,11,3,2,2,0,2,0,3,1,2,0,0,0,0,3,0,4,4,0,1,0,1,1,0,1,0,1,0,7,0,1,1,0,3,0,2,1,1,2,2,9,2,1,1,2,2	0.38	0.36	0,0,4,0,3,0,0,0,2,0,0,0,2,0,1,0,0,0,0,0,0,0,0,0,0,0,0,1,0,0,0,1,0,0,2,0,0,0,0,0,0,0,0,0,0,1,0,1,0,0,0,1,0,0,1,0,2,1,0,0,1,0,2,0,0,0,0,0,1,0,0,0	0.897	0.91	0.559052	0.356296	0.834626	-1.64038	15.3846	5.55556
SSC11	1500000	4500000	00000110100001111100000110000111000010000001100010110010110101110000001010110	WU_10.2_11_1506512_CT,WU_10.2_11_1530067_CT,WU_10.2_11_1630183_GA,MARC0001125_AC,WU_10.2_11_1696629_GA,WU_10.2_11_1731553_CT,M1GA0014582_TC,ASGA0049208_GA,MARC0052682_TC,WU_10.2_11_1905753_GA,WU_10.2_11_1914939_CT,WU_10.2_11_1941477_AC,WU_10.2_11_2020357_GA,WU_10.2_11_2041861_TC,H3GA0030943_CT,WU_10.2_11_2128063_AC,ALGA0060277_TC,WU_10.2_11_2214710_GT,MARC0029378_AG,WU_10.2_11_2311678_GA,MARC0016…	77	38	0.092,0.084,0.045,0.043,0.042,0.03,0.021,0.021,0.02,0.019,0.019,0.018,0.018,0.017,0.016,0.016,0.015,0.013,0.013,0.011,0.011,0.011,0.011,0.011,0.01,0.01,0.01,0.009,0.008,0.007,0.007,0.006,0.006,0.006,0.006,0.006,0.005,0.005	4.26834	0	2.1	9.5	3.42356e-05	ENSSSCG00000021976,SGCG,ENSSSCG00000009281,ENSSSCG00000009280,TNFRSF19,ENSSSCG00000009290,ENSSSCG00000025544,ENSSSCG00000009285,ENSSSCG00000009293,ENSSSCG00000009294,ENSSSCG00000022678,ENSSSCG00000021286,ENSSSCG00000027577,ENSSSCG00000025583,SHISA2,ENSSSCG00000023771,RNF6,CDK8,WASF3,ENSSSCG00000009301,USP12,RPL21,ENSSSCG00000009304,ENSSSCG00000029215,GTF3A,ENSSSCG00000030099,LNX2	SHISA2[lethal]:postnatal-lethality,-incomplete-penetrance,CDK8[lethal]:embryonic-lethality-before-implantation,-complete-penetrance;preweaning-lethality,-complete-penetrance	38	14	36.8421	46	14.78	1243	14.98	18,16,9,14,14,15,18,13,19,14,18,16,16,14,14,15,16,15,13,17,13,18,15,18,11,21,13,17,18,18,18,19,9,12,14,10,20,14,14,12,11,12,14,19,1,15	12.67	13.4	17,16,9,14,13,12,15,12,14,9,15,16,15,14,12,13,16,15,12,16,13,18,9,18,8,13,11,15,16,17,17,16,8,11,14,6,9,14,14,12,11,0,9,14,1,14	2.11	1.58	1,0,0,0,1,3,3,1,5,5,3,0,1,0,2,2,0,0,1,1,0,0,6,0,3,8,2,2,2,1,1,3,1,1,0,4,11,0,0,0,0,12,5,5,0,1	0.39	0.47	0,0,0,1,0,0,0,0,0,0,0,0,0,0,0,0,0,0,0,0,1,0,0,0,0,0,1,0,0,0,0,2,2,0,0,2,1,0,0,2,0,0,2,4,0,0	0.857	0.894	0.713915	0.21101	0.566113	1.33511	33.5443	-17.0213
SSC11	70000000	72000000	00001100101111100110011010100	ASGA0051274_GT,ALGA0063017_TG,DRGA0017692_AG,ASGA0100846_TG,MARC0052457_TC,ALGA0120302_AC,ASGA0098331_TC,MARC0036277_GA,MARC0000533_TC,DIAS0000011_AG,WU_10.2_11_70405929_CT,ALGA0063028_GA,WU_10.2_11_70463431_GA,ALGA0063034_AG,ALGA0063039_CT,ALGA0063044_TG,ALGA0063048_TC,WU_10.2_11_71047777_TC,ASGA0051341_AG,MARC0104101_AG,WU_10.2_11_71453842_TC,H3GA0032227_TC,MARC0033415_AC,ALGA0063123_AG,WU_10.2…	29	23	0.19,0.152,0.124,0.1,0.047,0.039,0.03,0.027,0.023,0.023,0.018,0.018,0.016,0.016,0.015,0.013,0.011,0.01,0.01,0.009,0.007,0.005,0.005	5.91125	0	3	9.25	3.42356e-05	ENSSSCG00000026996,ENSSSCG00000009495,ENSSSCG00000009498,ENSSSCG00000009496,ENSSSCG00000026286,ENSSSCG00000022549,ENSSSCG00000026284,ENSSSCG00000009497,ENSSSCG00000009499,ENSSSCG00000028848,ENSSSCG00000021301,ENSSSCG00000023598,ENSSSCG00000027851,CLDN10	-	37	28	75.6757	30	15.67	1321	16.35	16,14,13,15,18,20,15,17,17,16,16,18,12,14,18,17,20,14,17,17,12,21,15,14,9,16,16,13,18,12	14.47	14.89	15,11,12,15,15,18,14,13,16,14,16,17,11,14,18,15,19,12,16,16,10,19,15,14,9,13,14,13,18,12	1.2	1.46	1,3,1,0,3,2,1,4,1,2,0,1,1,0,0,2,1,2,1,1,2,2,0,0,0,3,2,0,0,0	0.3	0.3	0,0,0,0,0,0,0,0,0,0,0,1,0,0,0,0,0,0,0,2,1,0,1,0,1,1,0,2,0,0	0.923	0.911	0.179662	0.223412	0.971275	4.15902	-17.8082	0
SSC11	70500000	71500000	1001100	ALGA0063039_CT,ALGA0063044_TG,ALGA0063048_TC,WU_10.2_11_71047777_TC,ASGA0051341_AG,MARC0104101_AG,WU_10.2_11_71453842_TC	7	11	0.342,0.2,0.197,0.08,0.055,0.047,0.03,0.013,0.011,0.007,0.005	10.9044	0	5.5	37.5	6.99846e-22	ENSSSCG00000009498,ENSSSCG00000009496,ENSSSCG00000026286,ENSSSCG00000022549,ENSSSCG00000026284,ENSSSCG00000009497	-	150	119	79.3333	117	16.33	2795	16.33	18,14,20,16,21,26,16,12,16,18,13,20,14,14,20,13,18,17,9,18,17,17,19,24,15,14,11,18,14,14,25,25,15,18,20,15,17,15,20,16,13,10,17,14,19,23,16,17,17,16,18,18,21,12,21,14,18,19,15,16,14,17,20,11,15,14,18,17,11,20,16,9,20,19,14,18,17,9,17,17,17,12,13,15,15,14,16,19,9,21,6,15,19,16,14,9,14,16,16,13,18,17,16,20,20,29,19,17,13,14,7,16,18,18,18,12,21	15.1	14.87	18,12,19,15,19,22,15,12,16,18,12,14,11,13,19,12,18,12,8,17,16,16,19,24,15,14,11,18,13,14,23,25,14,15,18,14,13,12,18,16,13,10,16,13,18,19,14,15,15,16,16,17,18,11,19,14,18,16,15,16,10,17,20,11,13,14,18,15,10,19,15,9,14,17,12,18,14,8,16,16,16,10,12,12,14,13,16,19,9,19,6,15,15,16,14,9,14,13,16,10,18,17,14,17,20,19,18,17,13,14,7,15,18,18,17,12,20	1.23	1.46	0,2,1,1,2,4,1,0,0,0,1,6,3,1,1,1,0,5,1,1,1,1,0,0,0,0,0,0,1,0,2,0,1,3,2,1,4,3,2,0,0,0,1,1,1,4,2,2,2,0,2,1,3,1,2,0,0,3,0,0,4,0,0,0,2,0,0,2,1,1,1,0,6,2,2,0,3,1,1,1,1,2,1,3,1,1,0,0,0,2,0,0,4,0,0,0,0,3,0,3,0,0,2,3,0,10,1,0,0,0,0,1,0,0,1,0,1	0.36	0.31	0,0,0,0,0,0,0,0,0,0,1,1,0,0,3,0,0,0,5,0,0,1,0,2,0,0,0,0,0,0,0,0,0,0,0,0,0,0,1,0,3,0,0,0,0,3,0,1,0,0,2,1,0,0,1,0,0,0,0,0,1,0,1,3,0,0,0,0,0,0,0,0,0,0,0,0,0,0,0,0,2,1,0,0,0,0,0,0,0,0,0,1,0,0,0,1,0,1,0,1,0,0,0,0,0,0,0,0,2,0,2,1,0,0,0,0,0	0.925	0.911	0.993918	0.132997	0.548312	0	-15.7534	16.129
SSC11	71000000	72000000	110011010000	WU_10.2_11_71047777_TC,ASGA0051341_AG,MARC0104101_AG,WU_10.2_11_71453842_TC,H3GA0032227_TC,MARC0033415_AC,ALGA0063123_AG,WU_10.2_11_71701781_GA,ALGA0063150_TC,M1GA0015199_TG,WU_10.2_11_71969968_AG,ASGA0051412_AG	12	17	0.299,0.192,0.157,0.064,0.038,0.031,0.027,0.027,0.026,0.02,0.017,0.016,0.013,0.01,0.008,0.005,0.005	3.92204	0	2	6.5	0.000585219	ENSSSCG00000026286,ENSSSCG00000022549,ENSSSCG00000026284,ENSSSCG00000009497,ENSSSCG00000009499,ENSSSCG00000028848,ENSSSCG00000021301,ENSSSCG00000023598,ENSSSCG00000027851,CLDN10	-	26	22	84.6154	16	14.88	1282	16.52	16,21,18,9,14,15,23,17,18,11,9,15,14,17,14,7	13.81	15.02	15,19,18,8,14,14,19,15,16,11,8,12,14,17,14,7	1.06	1.49	1,2,0,1,0,1,4,2,2,0,1,3,0,0,0,0	0.94	0.32	0,0,0,5,0,0,3,0,2,3,0,0,0,0,0,2	0.929	0.91	0.151998	0.19001	0.13766	9.92736	-28.8591	193.75
SSC12	26500000	27500000	000100000110100000	ALGA0065784_TC,MARC0074514_TC,DIAS0001462_AG,ALGA0120742_CT,ALGA0117681_AG,ALGA0110005_CG,ALGA0065780_AG,ALGA0065773_AG,H3GA0033984_TC,ALGA0065766_GA,H3GA0033980_GA,ASGA0053899_AG,ASGA0053893_TC,MARC0022385_GA,ALGA0105911_TG,CASI0010145_AC,CASI0006966_AC,ALGA0108989_TC	18	24	0.268,0.119,0.112,0.056,0.053,0.052,0.049,0.029,0.025,0.021,0.021,0.02,0.014,0.012,0.01,0.01,0.009,0.009,0.009,0.009,0.008,0.006,0.005,0.005	10.3729	0	5.2	20	9.31193e-11	TMEM92,LRRC59,EME1,ENSSSCG00000022703,XYLT2,ENSSSCG00000028962,ENSSSCG00000017576,ENSSSCG00000017575,ENSSSCG00000017574,ENSSSCG00000023783,ENSSSCG00000017570,ACSF2,CHAD,RSAD1,ENSSSCG00000017564,ENSSSCG00000023429,MYCBPAP,ENSSSCG00000027226,ENSSSCG00000017565,CACNA1G,ABCC3,ANKRD40,LUC7L3,ENSSSCG00000017556,ENSSSCG00000017559,WFIKKN2,TOB1,ENSSSCG00000023205,NME1	NME1[lethal]:postnatal-lethality,-incomplete-penetrance	80	52	65	102	14.3	2455	15.44	15,16,13,13,13,12,16,14,20,16,15,20,11,17,13,13,9,13,12,17,14,13,17,15,18,14,12,8,15,19,15,18,17,8,13,13,13,5,15,19,17,7,18,9,16,8,14,14,14,12,18,16,6,19,3,18,20,19,12,11,16,14,16,12,5,15,15,20,10,16,13,19,14,12,13,14,19,14,16,13,13,11,15,17,17,16,14,1,15,18,18,15,13,15,14,17,20,17,17,18,13,19	13.12	13.92	14,15,12,9,13,12,14,14,20,11,15,20,11,17,11,12,8,11,11,14,14,13,15,15,17,13,12,7,15,18,14,18,15,6,12,13,12,5,10,14,15,7,18,9,14,8,14,14,14,12,18,15,6,19,3,12,16,18,7,11,16,9,14,12,5,15,14,13,10,16,13,17,12,12,13,9,17,14,15,13,13,11,15,16,14,16,13,1,14,17,16,14,13,14,9,16,15,16,17,15,13,19	1.19	1.52	1,1,1,4,0,0,2,0,0,5,0,0,0,0,2,1,1,2,1,3,0,0,2,0,1,1,0,1,0,1,1,0,2,2,1,0,1,0,5,5,2,0,0,0,2,0,0,0,0,0,0,1,0,0,0,6,4,1,5,0,0,5,2,0,0,0,1,7,0,0,0,2,2,0,0,5,2,0,1,0,0,0,0,1,3,0,1,0,1,1,2,1,0,1,5,1,5,1,0,3,0,0	0.59	0.41	0,1,0,2,0,0,0,1,0,3,0,0,0,0,2,0,0,0,0,0,2,0,0,0,0,2,0,0,0,2,1,0,0,0,0,0,0,0,0,7,0,0,1,0,3,0,0,0,0,0,0,1,0,0,0,2,1,0,6,0,0,0,0,0,0,1,0,4,1,1,0,2,0,2,0,2,0,1,0,1,0,0,0,0,0,0,1,0,0,0,0,0,0,3,2,1,0,0,0,0,1,0	0.917	0.902	0.00354377	0.0506918	0.143089	7.38342	-21.7105	43.9024
SSC14	142000000	144000000	0000000000010000001000001111000000010100100000000010000001000000100000000100110	WU_10.2_14_142022948_AG,WU_10.2_14_142051989_TC,ALGA0082456_TC,WU_10.2_14_142067049_AG,ALGA0082459_AG,ASGA0067180_TC,WU_10.2_14_142185462_GA,WU_10.2_14_142203506_CT,ASGA0067186_TC,ALGA0082467_GA,WU_10.2_14_142249308_AG,WU_10.2_14_142256096_GA,MARC0010450_AG,WU_10.2_14_142286255_CT,WU_10.2_14_142332614_CT,WU_10.2_14_142343216_TC,WU_10.2_14_142371175_TC,MARC0057998_AG,WU_10.2_14_142387878_AG,WU_10.…	79	57	0.035,0.034,0.029,0.022,0.022,0.019,0.017,0.016,0.016,0.015,0.015,0.015,0.014,0.013,0.013,0.013,0.012,0.012,0.012,0.012,0.011,0.009,0.009,0.009,0.009,0.008,0.008,0.008,0.008,0.008,0.008,0.008,0.008,0.007,0.007,0.007,0.007,0.007,0.007,0.007,0.007,0.007,0.007,0.006,0.006,0.006,0.006,0.006,0.006,0.006,0.006,0.006,0.006,0.005,0.005,0.005,0.005	2.63349	0	1.3	8.5	8.52639e-05	ENSSSCG00000010692,FGFR2,ATE1,NSMCE4A,TACC2,BTBD16,PLEKHA1,HTRA1,RPS16,ZFP36,MED29,PAF1,SAMD4B,GMFG,SYCN,LRFN1,IL28A,IL28B,ENSSSCG00000010717,ENSSSCG00000026627,CH242-129O9.1	FGFR2[lethal]:perinatal-lethality,-complete-penetrance;embryonic-lethality-during-organogenesis,-complete-penetrance;embryonic-lethality-between-implantation-and-somite-formation,-complete-penetrance;postnatal-lethality,-complete-penetrance;neonatal-lethality,-complete-penetrance;postnatal-lethality,-incomplete-penetrance;neonatal-lethality;lethality-throughout-fetal-growth-and-development,ATE1[l…	34	15	44.1176	20	14.25	1064	14.68	16,15,15,12,11,8,19,11,11,13,13,10,16,14,17,23,14,11,16,20	11.6	13	14,10,13,10,8,6,15,9,11,12,13,9,11,7,16,17,11,10,13,17	2.65	1.68	2,5,2,2,3,2,4,2,0,1,0,1,5,7,1,6,3,1,3,3	0.3	0.63	0,0,0,0,0,1,0,0,0,0,0,1,0,0,0,0,0,0,3,1	0.814	0.885	0.609179	0.0380247	0.0621957	2.92916	57.7381	-52.381
SSC14	146000000	150000000	00000000000000000000000100000000000000000000000000000000000000000000000000000000000000001000110001100000100000000	WU_10.2_14_146034197_CA,WU_10.2_14_146063767_CT,M1GA0019509_AG,ASGA0067610_TC,DIAS0002089_AG,WU_10.2_14_146216551_CT,WU_10.2_14_146225789_CA,ASGA0067621_TC,ALGA0082832_TC,WU_10.2_14_146265230_AG,WU_10.2_14_146280136_CA,H3GA0043071_TC,WU_10.2_14_146321574_AG,ASGA0067632_TC,MARC0113693_TC,ASGA0067635_TC,MARC0114625_TC,WU_10.2_14_146410956_AC,ASGA0067644_TC,ALGA0082859_CT,WU_10.2_14_146492626_GA,MAR…	113	44	0.036,0.028,0.025,0.024,0.023,0.022,0.02,0.019,0.019,0.018,0.016,0.015,0.015,0.015,0.014,0.014,0.013,0.013,0.012,0.012,0.012,0.011,0.011,0.011,0.01,0.01,0.01,0.01,0.01,0.009,0.008,0.008,0.008,0.007,0.007,0.007,0.007,0.006,0.006,0.006,0.006,0.006,0.005,0.005	3.18918	0	1.6	8	0.000143906	TEX36,EDRF1,UROS,BCCIP,DHX32,FANK1,ADAM12,ENSSSCG00000028253,C10orf90,ENSSSCG00000028191,ENSSSCG00000010748,FAM196A,FOXI2,NPS,ENSSSCG00000010754,ENSSSCG00000010753,PTPRE,MKI67	UROS[lethal]:embryonic-lethality-before-implantation,-complete-penetrance;preweaning-lethality,-complete-penetrance,ADAM12[lethal]:postnatal-lethality,-incomplete-penetrance;neonatal-lethality;perinatal-lethality,-incomplete-penetrance	32	15	46.875	28	13.96	1184	15.73	16,19,13,13,18,16,14,15,14,19,14,14,14,11,15,15,12,14,9,15,11,18,11,14,7,10,12,18	12.93	14.11	15,13,12,11,16,15,14,14,12,19,14,14,13,11,14,14,12,10,9,14,9,18,8,14,7,10,12,18	1.04	1.62	1,6,1,2,2,1,0,1,2,0,0,0,1,0,1,1,0,4,0,1,2,0,3,0,0,0,0,0	0.39	0.44	1,0,0,0,0,0,0,1,2,0,2,0,1,0,0,0,0,0,0,0,1,0,3,0,0,0,0,0	0.926	0.897	0.00433126	0.0420531	0.75261	11.2524	-35.8025	-11.3636
SSC15	152000000	156000000	0100000000000000000000000011010001000011100000000000000000000000000000111	MARC0043024_AC,MARC0041679_AG,MARC0031637_AG,WU_10.2_15_152057161_CT,ASGA0071782_AG,H3GA0052562_CT,M1GA0020786_AG,WU_10.2_15_152228485_AG,MARC0112924_AG,ASGA0071775_AC,M1GA0020805_TC,MARC0022007_TG,WU_10.2_15_152409324_GA,ASGA0071786_TC,WU_10.2_15_152499383_CT,ALGA0112129_AG,ASGA0094465_CT,WU_10.2_15_152560081_AG,WU_10.2_15_152586175_GA,WU_10.2_15_152663370_AG,WU_10.2_15_152769017_GA,WU_10.2_15_1…	73	42	0.123,0.103,0.089,0.077,0.04,0.036,0.019,0.018,0.018,0.017,0.016,0.016,0.016,0.015,0.015,0.014,0.013,0.012,0.011,0.011,0.011,0.01,0.01,0.01,0.009,0.009,0.008,0.008,0.008,0.008,0.008,0.007,0.007,0.006,0.006,0.006,0.006,0.006,0.006,0.005,0.005,0.005	2.56906	0	1.3	6.75	0.000585219	ENSSSCG00000027723,SCLY,ESPNL,KLHL30,ENSSSCG00000016337,ENSSSCG00000016336,ENSSSCG00000023854,HES6,ENSSSCG00000016339,ENSSSCG00000020996,ENSSSCG00000016338,TRAF3IP1,ASB1,TWIST2,HDAC4,ENSSSCG00000023889,ENSSSCG00000016348,ENSSSCG00000016345,ENSSSCG00000016344,ENSSSCG00000016346,ENSSSCG00000016347,NDUFA10,ENSSSCG00000029223,ENSSSCG00000016351,ENSSSCG00000016355,MYEOV2,ENSSSCG00000026072,ENSSSCG0000…	TRAF3IP1[lethal]:embryonic-lethality,-complete-penetrance,TWIST2[lethal]:postnatal-lethality,-incomplete-penetrance;preweaning-lethality,-incomplete-penetrance,HDAC4[lethal]:postnatal-lethality,-complete-penetrance,MTERF4[lethal]:embryonic-lethality,-complete-penetrance	27	12	44.4444	16	17.5	1191	15.77	19,16,15,16,16,18,21,20,19,13,24,17,15,18,15,18	16.19	14.37	19,16,13,16,15,15,20,15,18,10,23,16,12,18,15,18	1.31	1.41	0,0,2,0,1,3,1,5,1,3,1,1,3,0,0,0	0.12	0.35	0,0,0,0,0,0,0,0,1,0,0,0,1,0,0,0	0.925	0.911	0.024108	0.801578	0.0189824	-10.9702	-7.0922	-65.7143
SSC15	155000000	157000000	0000011100001100000000000000000000000	WU_10.2_15_155061138_CT,WU_10.2_15_155104199_AG,WU_10.2_15_155121123_CT,WU_10.2_15_155657394_TG,WU_10.2_15_155842485_CT,WU_10.2_15_155870201_AG,WU_10.2_15_155876567_CT,WU_10.2_15_155894156_GA,WU_10.2_15_156035369_CT,WU_10.2_15_156039152_GA,MARC0046970_TC,ASGA0092296_AG,MARC0051236_TC,ALGA0104875_GA,WU_10.2_15_156184578_CA,WU_10.2_15_156196633_GT,ALGA0104377_TC,WU_10.2_15_156318411_AG,WU_10.2_15_1…	37	33	0.152,0.096,0.075,0.057,0.056,0.042,0.039,0.038,0.034,0.026,0.023,0.019,0.017,0.016,0.015,0.015,0.012,0.01,0.009,0.009,0.008,0.008,0.008,0.008,0.007,0.006,0.006,0.006,0.006,0.006,0.005,0.005,0.005	8.40783	5	4.2	22	1.92058e-09	MTERF4,PASK,PPP1R7,HDLBP,ENSSSCG00000016388,ENSSSCG00000016385,ENSSSCG00000016384,ENSSSCG00000016383,ENSSSCG00000021922,PLEKHB2,AMER3,ENSSSCG00000016392,ENSSSCG00000016393,ENSSSCG00000016397	MTERF4[lethal]:embryonic-lethality,-complete-penetrance	88	38	43.1818	106	15.86	3298	16.03	17,18,16,10,12,16,5,16,16,15,12,17,18,17,17,17,8,17,16,14,19,15,22,18,17,14,15,17,11,16,12,16,12,16,8,10,21,15,14,16,11,15,10,12,9,17,22,16,18,18,19,18,19,22,9,16,14,20,15,14,19,23,14,17,17,20,16,14,19,21,19,15,16,15,13,22,16,24,27,14,13,15,16,23,13,25,9,14,16,22,15,13,14,17,19,14,17,15,16,2,12,16,19,21,20,12	14.25	14.54	15,17,10,9,12,16,4,16,16,15,11,15,18,17,17,16,8,17,16,14,18,15,19,16,17,13,14,12,10,15,11,15,12,15,8,10,18,14,11,15,10,0,9,10,9,17,14,14,18,18,19,16,16,21,9,16,12,19,15,14,16,16,12,17,17,17,11,14,18,17,15,12,16,15,13,18,15,21,22,14,13,15,14,20,13,23,9,14,12,13,14,13,14,13,17,13,14,12,16,2,9,16,19,13,18,12	1.61	1.49	2,1,6,1,0,0,1,0,0,0,1,2,0,0,0,1,0,0,0,0,1,0,3,2,0,1,1,5,1,1,1,1,0,1,0,0,3,1,3,1,1,15,1,2,0,0,8,2,0,0,0,2,3,1,0,0,2,1,0,0,3,7,2,0,0,3,5,0,1,4,4,3,0,0,0,4,1,3,5,0,0,0,2,3,0,2,0,0,4,9,1,0,0,4,2,1,3,3,0,0,3,0,0,8,2,0	0.31	0.35	0,1,0,0,0,0,0,0,0,0,0,0,2,0,1,0,0,0,0,0,0,0,0,3,0,0,0,0,0,1,0,0,0,0,0,0,0,0,2,1,0,0,0,1,0,0,0,0,1,0,1,0,0,0,1,0,0,1,0,1,0,0,0,0,0,1,0,1,0,0,0,0,0,0,0,0,0,1,0,0,0,0,0,0,0,1,0,3,0,0,0,0,0,1,0,2,0,0,0,5,1,0,0,0,0,0	0.898	0.907	0.670352	0.58505	0.619831	1.06051	8.05369	-11.4286
SSC17	0	1000000	001001001101101111111100	WU_10.2_17_6902_AG,ASGA0074891_GT,WU_10.2_17_72780_GA,MARC0018461_TG,INRA0052240_TC,ALGA0092499_TC,ASGA0074908_AC,WU_10.2_17_367361_TC,WU_10.2_17_371936_AC,WU_10.2_17_407266_AG,SIRI0000526_AG,WU_10.2_17_476804_TC,ASGA0106200_GA,ALGA0092509_AG,ASGA0097925_TC,WU_10.2_17_613397_GA,WU_10.2_17_662816_GT,DIAS0004299_CA,WU_10.2_17_738579_CT,WU_10.2_17_762784_TG,WU_10.2_17_788623_TC,WU_10.2_17_888612_TC,…	24	17	0.267,0.172,0.102,0.097,0.066,0.055,0.047,0.035,0.028,0.021,0.015,0.014,0.013,0.009,0.008,0.005,0.005	13.248	3	6.6	30.5	1.91952e-12	CLDN23,ENSSSCG00000025403,ENSSSCG00000023851,ENSSSCG00000020727,LONRF1,KIAA1456	-	122	80	65.5738	179	15.22	4012	15.7	15,15,9,20,14,15,15,22,18,16,14,15,19,12,12,13,6,15,12,11,15,21,18,17,15,16,18,14,14,14,15,18,15,10,22,14,15,15,14,18,17,13,7,13,20,18,7,12,17,13,16,9,19,19,16,14,16,17,12,16,18,8,12,13,17,12,12,12,15,15,18,16,17,16,18,8,14,6,21,16,12,14,8,18,11,15,16,19,21,13,14,17,13,10,14,14,18,19,7,13,19,19,16,18,23,13,15,14,22,19,20,20,16,16,14,15,17,16,15,27,17,15,16,12,15,15,20,14,12,15,9,14,17,18,22,15,14…	13.47	14.17	12,12,9,17,11,13,13,14,18,10,14,15,16,12,11,11,5,15,12,11,15,15,17,12,15,15,15,13,11,13,14,13,14,7,13,14,15,12,6,15,17,13,6,13,20,17,7,12,14,11,14,7,15,18,14,14,16,13,12,15,15,7,12,12,16,12,11,12,6,9,13,15,16,16,17,7,13,6,14,14,10,13,8,17,7,14,16,19,20,13,14,15,10,10,14,11,18,17,7,10,19,16,3,18,14,12,13,13,18,17,18,14,16,16,14,13,17,16,14,22,17,12,15,11,15,9,18,14,12,15,9,14,16,16,18,13,14,17,16,…	1.75	1.53	3,3,0,3,3,2,2,8,0,6,0,0,3,0,1,2,1,0,0,0,0,6,1,5,0,1,3,1,3,1,1,5,1,3,9,0,0,3,8,3,0,0,1,0,0,1,0,0,3,2,2,2,4,1,2,0,0,4,0,1,3,1,0,1,1,0,1,0,9,6,5,1,1,0,1,1,1,0,7,2,2,1,0,1,4,1,0,0,1,0,0,2,3,0,0,3,0,2,0,3,0,3,13,0,9,1,2,1,4,2,2,6,0,0,0,2,0,0,1,5,0,3,1,1,0,6,2,0,0,0,0,0,1,2,4,2,0,2,2,0,0,2,1,1,3,1,3,3,4,2,2,0,1,1,2,0,0,2,8,0,0,2,1,2,1,0,2,2,2,0,0,0,3,2,0,1,1,1,2	0.4	0.39	2,0,0,0,1,0,0,0,0,0,1,0,0,0,0,0,0,0,3,0,0,0,1,0,0,2,0,1,1,0,0,0,0,0,0,0,0,0,0,0,0,2,0,0,0,0,0,0,0,1,0,3,1,0,0,0,1,0,0,0,0,0,0,2,0,0,0,0,1,3,0,0,2,0,2,0,0,1,0,1,1,1,0,0,0,0,0,0,0,0,0,0,0,0,1,0,1,0,0,1,0,0,1,1,0,0,3,2,1,1,0,0,0,0,0,0,1,0,0,0,0,0,0,0,1,0,0,0,0,0,1,0,1,0,0,0,0,0,2,0,1,1,0,3,0,0,5,0,1,3,0,0,1,0,0,0,0,0,0,0,0,0,0,0,0,0,1,0,0,0,0,0,1,1,0,0,0,1,0	0.885	0.902	0.0842861	0.191998	0.854216	3.05732	14.3791	2.5641
SSC17	0	2000000	0010010011011011111111000010101001101110000000000100010	WU_10.2_17_6902_AG,ASGA0074891_GT,WU_10.2_17_72780_GA,MARC0018461_TG,INRA0052240_TC,ALGA0092499_TC,ASGA0074908_AC,WU_10.2_17_367361_TC,WU_10.2_17_371936_AC,WU_10.2_17_407266_AG,SIRI0000526_AG,WU_10.2_17_476804_TC,ASGA0106200_GA,ALGA0092509_AG,ASGA0097925_TC,WU_10.2_17_613397_GA,WU_10.2_17_662816_GT,DIAS0004299_CA,WU_10.2_17_738579_CT,WU_10.2_17_762784_TG,WU_10.2_17_788623_TC,WU_10.2_17_888612_TC,…	55	25	0.14,0.126,0.095,0.089,0.062,0.045,0.04,0.035,0.03,0.028,0.026,0.021,0.018,0.018,0.015,0.013,0.013,0.012,0.012,0.012,0.009,0.009,0.008,0.005,0.005	7.96489	0	4	11.75	1.15266e-06	CLDN23,ENSSSCG00000025403,ENSSSCG00000023851,ENSSSCG00000020727,LONRF1,KIAA1456,ENSSSCG00000006970,ENSSSCG00000006971,C8orf48,ENSSSCG00000028375,ENSSSCG00000006974	-	47	32	68.0851	39	14.54	2104	15.68	9,6,7,13,13,9,19,16,14,16,8,12,17,12,18,14,18,16,19,21,7,19,20,16,27,12,9,14,18,22,15,7,21,19,15,13,16,12,8	13.54	14.25	9,5,6,13,11,7,18,14,14,15,7,12,16,12,17,13,17,16,19,20,7,17,18,16,22,12,9,14,16,18,13,7,18,17,15,12,16,12,8	1	1.44	0,1,1,0,2,2,1,2,0,1,1,0,1,0,1,1,1,0,0,1,0,2,2,0,5,0,0,0,2,4,2,0,3,2,0,1,0,0,0	0.36	0.35	0,0,0,0,1,3,0,0,0,0,0,0,0,0,2,1,0,0,0,0,0,1,0,0,0,0,1,0,0,0,0,0,5,0,0,0,0,0,0	0.931	0.908	0.154067	0.029598	0.9614	7.27041	-30.5556	2.85714
SSC17	8000000	12000000	00000110000001110000000000000000111000001010000000010111110100010000000000000000000100011101001000010	WU_10.2_17_8040264_TC,WU_10.2_17_8043982_AG,MARC0015678_TG,WU_10.2_17_8086175_GA,WU_10.2_17_8144822_CA,WU_10.2_17_8172803_TC,ASGA0075185_AG,WU_10.2_17_8262437_GT,ALGA0092970_TC,MARC0082485_AG,ASGA0095765_TC,WU_10.2_17_8355460_GA,WU_10.2_17_8401304_CT,WU_10.2_17_8424427_TC,WU_10.2_17_8449084_AG,WU_10.2_17_8464162_TC,ALGA0104701_TG,WU_10.2_17_8567048_GA,ASGA0075194_TG,ALGA0092993_AG,WU_10.2_17_8626…	101	34	0.031,0.025,0.025,0.022,0.017,0.016,0.015,0.014,0.014,0.013,0.012,0.012,0.011,0.011,0.01,0.01,0.01,0.009,0.009,0.008,0.007,0.007,0.007,0.007,0.007,0.006,0.006,0.006,0.006,0.005,0.005,0.005,0.005,0.005	2.08585	0	1	7.25	0.000359957	ZFP42,FAT1,ENSSSCG00000007001,HGSNAT,INTS10,CSGALNACT1,ENSSSCG00000007006,SH2D4A,IDO1,ENSSSCG00000025016,ENSSSCG00000023054,ADAM18,ENSSSCG00000007009,ZMAT4,SFRP1,ENSSSCG00000029554	ZFP42[lethal]:prenatal-lethality,-incomplete-penetrance;embryonic-lethality,-incomplete-penetrance,FAT1[lethal]:postnatal-lethality,-complete-penetrance;neonatal-lethality,-complete-penetrance;neonatal-lethality,-incomplete-penetrance,SFRP1[lethal]:lethality-throughout-fetal-growth-and-development,-complete-penetrance;embryonic-lethality,-complete-penetrance	29	10	34.4828	26	14.69	1031	15.41	16,13,13,14,14,16,17,14,16,20,18,11,16,12,13,12,15,15,15,15,20,17,4,14,16,16	13.65	13.97	16,3,12,14,14,16,16,13,14,20,18,10,16,12,11,12,13,12,13,15,20,16,4,13,16,16	1.04	1.45	0,10,1,0,0,0,1,1,2,0,0,1,0,0,2,0,2,3,2,0,0,1,0,1,0,0	0.31	0.47	0,0,0,1,0,1,0,0,1,1,0,1,1,0,0,0,0,1,1,0,0,0,0,0,0,0	0.929	0.906	0.254486	0.317672	0.0963123	4.67229	-28.2759	-34.0426
SSC17	10250000	10750000	00001	WU_10.2_17_10568217_GA,WU_10.2_17_10572614_TC,WU_10.2_17_10660706_CT,WU_10.2_17_10673846_GA,WU_10.2_17_10695307_TC	5	8	0.373,0.287,0.082,0.078,0.063,0.044,0.033,0.028	8.81856	5	4.4	23	7.77349e-09	CSGALNACT1,ENSSSCG00000007006,SH2D4A	-	92	36	39.1304	115	15.88	3303	16.04	19,14,7,13,16,19,21,20,17,22,12,19,21,16,17,23,18,13,10,15,22,22,20,15,14,17,8,13,21,24,13,16,14,18,14,12,18,14,11,22,19,14,14,13,20,15,24,13,16,12,13,18,14,7,13,18,17,13,11,16,18,16,19,19,19,20,12,18,18,16,8,20,15,19,18,7,14,7,11,16,16,16,17,15,23,13,13,17,12,16,9,15,16,14,15,23,18,12,19,15,16,17,13,14,20,13,18,13,15,20,18,19,9,18,19	14.72	14.45	19,14,6,12,16,18,15,18,15,21,12,18,19,15,16,17,18,13,10,15,22,22,18,14,14,14,4,13,19,21,13,16,12,18,14,12,16,13,9,18,16,14,14,12,19,15,21,13,14,9,13,18,13,7,12,15,17,13,11,16,12,16,19,17,17,19,12,17,18,15,8,15,15,18,15,6,13,6,10,15,15,15,13,14,21,13,13,16,12,16,9,13,15,12,13,22,15,11,17,15,16,12,13,14,20,12,17,10,15,19,18,18,9,17,19	1.16	1.59	0,0,1,1,0,1,6,2,2,1,0,1,2,1,1,6,0,0,0,0,0,0,2,1,0,3,4,0,2,3,0,0,2,0,0,0,2,1,2,4,3,0,0,1,1,0,3,0,2,3,0,0,1,0,1,3,0,0,0,0,6,0,0,2,2,1,0,1,0,1,0,5,0,1,3,1,1,1,1,1,1,1,4,1,2,0,0,1,0,0,0,2,1,2,2,1,3,1,2,0,0,5,0,0,0,1,1,3,0,1,0,1,0,1,0	0.35	0.34	0,0,10,0,0,3,0,1,0,1,0,1,0,0,0,2,0,0,0,0,0,0,0,0,0,0,0,1,0,0,0,0,0,0,0,0,0,0,4,0,2,0,0,0,0,0,1,3,0,0,0,0,1,0,0,0,0,0,0,0,0,2,0,0,0,0,0,0,0,0,0,0,0,0,0,2,0,0,0,0,0,1,0,0,0,0,0,0,0,0,0,0,0,0,0,1,0,0,0,0,0,3,1,0,0,0,0,0,0,0,0,0,0,0,0	0.927	0.901	0.666223	0.00194249	0.947385	0.997506	-27.044	2.94118
SSC17	10500000	11000000	010011110111	WU_10.2_17_10568217_GA,WU_10.2_17_10572614_TC,WU_10.2_17_10660706_CT,WU_10.2_17_10673846_GA,WU_10.2_17_10695307_TC,WU_10.2_17_10764677_GA,ASGA0075426_TC,ALGA0093220_TC,ALGA0093217_CT,WU_10.2_17_10852755_CT,MARC0044482_TG,WU_10.2_17_10917028_TG	12	35	0.096,0.09,0.068,0.062,0.06,0.057,0.044,0.033,0.031,0.029,0.028,0.024,0.021,0.02,0.019,0.018,0.018,0.016,0.016,0.015,0.015,0.011,0.009,0.009,0.009,0.008,0.008,0.007,0.007,0.007,0.007,0.006,0.006,0.006,0.005	6.2495	0	3.1	16	3.80445e-09	IDO1,ENSSSCG00000025016,ENSSSCG00000023054,ADAM18	-	64	29	45.3125	42	14.62	2019	16.23	17,21,20,16,17,15,15,13,12,7,16,15,17,16,8,4,17,16,15,12,13,16,17,9,17,10,18,24,14,15,16,15,14,13,15,14,9,17,21,13,8,17	13.55	14.76	16,20,17,15,17,14,15,13,12,7,16,15,17,13,7,4,16,15,13,9,13,15,15,9,16,7,16,17,14,15,15,13,14,12,14,13,8,17,21,12,7,15	1.07	1.47	1,1,3,1,0,1,0,0,0,0,0,0,0,3,1,0,1,1,2,3,0,1,2,0,1,3,2,7,0,0,1,2,0,1,1,1,1,0,0,1,1,2	0.26	0.3	2,0,0,0,1,0,1,0,0,0,0,0,0,0,0,1,0,0,0,0,0,0,0,0,2,0,0,0,0,0,0,0,0,0,0,1,3,0,0,0,0,0	0.927	0.91	0.0119285	0.0666772	0.697705	9.9199	-27.2109	-13.3333
SSC18	34500000	37500000	00011001000111100001100000010000000100100000110	WU_10.2_18_34544078_AG,WU_10.2_18_34589188_TG,WU_10.2_18_34825308_GA,ALGA0097847_TC,MARC0072602_TC,WU_10.2_18_35178324_TC,WU_10.2_18_35327755_TC,WU_10.2_18_35397064_GA,MARC0092607_TC,DIAS0002798_GA,INRA0055685_TC,MARC0089126_TG,ALGA0097857_AG,ALGA0097869_AG,WU_10.2_18_35828567_TC,ALGA0105398_TC,DIAS0001987_AG,ALGA0115497_AG,WU_10.2_18_36116339_CT,WU_10.2_18_36207636_AG,M1GA0023163_AC,ASGA0079518_…	47	23	0.192,0.095,0.083,0.065,0.054,0.048,0.044,0.036,0.035,0.035,0.034,0.028,0.026,0.026,0.014,0.013,0.012,0.011,0.01,0.007,0.007,0.006,0.006	5.64549	0	2.8	6	0.00095425	ENSSSCG00000016641,GPR85,C7orf60,TMEM168,STIP1,LSMEM1,IFRD1,ZNF277,ENSSSCG00000025602,ENSSSCG00000028511,ENSSSCG00000016648,ENSSSCG00000016649,IMMP2L,ENSSSCG00000016651,LRRN3	STIP1[lethal]:embryonic-lethality;embryonic-lethality-during-organogenesis,-complete-penetrance;embryonic-lethality,-incomplete-penetrance	24	14	58.3333	30	14.07	1973	15.92	16,13,15,11,15,8,12,17,21,8,16,14,21,12,18,17,22,5,15,9,7,13,21,13,15,11,15,19,11,12	12.6	14.48	15,10,15,11,14,8,12,16,20,8,11,14,18,10,17,15,16,5,14,9,7,7,17,13,15,10,12,17,11,11	1.47	1.45	1,3,0,0,1,0,0,1,1,0,5,0,3,2,1,2,6,0,1,0,0,6,4,0,0,1,3,2,0,1	1.2	0.37	0,2,0,0,0,0,5,0,0,1,0,0,0,0,0,0,0,7,2,0,2,3,0,0,3,3,0,0,8,0	0.896	0.909	0.0274878	0.954725	0.0440453	11.6206	1.37931	224.324
SSC18	36000000	40000000	100011000000001110101000100010000011110010000100111011	WU_10.2_18_36116339_CT,WU_10.2_18_36207636_AG,M1GA0023163_AC,ASGA0079518_AG,ASGA0079509_TG,ALGA0097880_CT,ASGA0085221_AG,ASGA0103778_AG,ALGA0115879_AG,ASGA0090597_AG,ALGA0097891_AG,MARC0068646_AG,MARC0113025_AG,WU_10.2_18_36650961_TC,WU_10.2_18_36853238_CT,WU_10.2_18_36873452_GA,WU_10.2_18_36884994_GA,WU_10.2_18_36894098_AG,WU_10.2_18_36964159_GA,ASGA0095005_AG,ALGA0103827_GA,WU_10.2_18_37122442_…	54	26	0.179,0.093,0.068,0.059,0.05,0.045,0.043,0.039,0.035,0.034,0.033,0.027,0.024,0.017,0.014,0.013,0.013,0.009,0.008,0.008,0.008,0.007,0.006,0.006,0.006,0.006	8.63333	2	4.3	15.25	5.21521e-07	ZNF277,ENSSSCG00000025602,ENSSSCG00000028511,ENSSSCG00000016648,ENSSSCG00000016649,IMMP2L,ENSSSCG00000016651,LRRN3	-	61	28	45.9016	74	14.64	2666	15.83	20,17,14,8,21,13,17,13,16,20,18,12,8,18,16,13,15,18,12,9,16,13,13,15,21,13,23,16,14,15,13,18,17,20,19,13,13,18,13,8,14,14,18,6,5,21,15,17,21,15,14,14,12,17,15,7,13,9,15,19,20,17,16,15,10,14,11,23,3,10,10,12,17,15	13.3	14.31	19,16,14,7,21,13,15,12,16,15,17,12,8,17,14,13,13,16,11,9,14,13,13,11,18,12,21,16,14,15,12,17,16,19,19,10,13,14,13,6,14,10,17,4,5,13,11,13,19,14,14,14,12,17,15,7,13,9,13,17,18,13,14,14,9,14,9,20,3,10,8,12,11,14	1.34	1.52	1,1,0,1,0,0,2,1,0,5,1,0,0,1,2,0,2,2,1,0,2,0,0,4,3,1,2,0,0,0,1,1,1,1,0,3,0,4,0,2,0,4,1,2,0,8,4,4,2,1,0,0,0,0,0,0,0,0,2,2,2,4,2,1,1,0,2,3,0,0,2,0,6,1	0.49	0.4	0,1,0,4,0,4,0,0,0,0,0,1,0,1,2,3,0,0,2,0,0,0,0,0,1,0,0,0,0,0,3,0,0,0,2,0,0,0,0,0,1,0,3,0,0,0,1,0,0,0,1,0,0,0,0,0,2,0,0,0,0,1,0,0,0,0,0,0,0,1,0,2,0,0	0.909	0.904	0.0168132	0.340745	0.445591	7.51737	-11.8421	22.5
SSC18	42750000	43250000	000100111110	H3GA0050792_AG,ASGA0079704_GA,ALGA0098104_TG,WU_10.2_18_42957192_CT,ASGA0079708_TC,WU_10.2_18_43089973_GA,ALGA0098112_GA,MARC0069672_AC,MARC0089391_AG,WU_10.2_18_43161644_CT,WU_10.2_18_43204315_TC,ASGA0097792_TC	12	9	0.324,0.288,0.194,0.055,0.043,0.032,0.029,0.008,0.007	11.0172	3	5.5	15.75	1.3202e-07	NPSR1,BMPER	BMPER[lethal]:neonatal-lethality,-complete-penetrance;prenatal-lethality,-incomplete-penetrance	63	43	68.254	127	13.53	3895	16	18,16,13,13,18,5,14,13,18,11,13,9,12,11,15,12,17,13,16,9,14,13,12,15,10,9,15,10,14,17,17,14,18,13,19,15,17,11,16,3,21,8,15,15,10,16,12,15,10,14,14,15,10,18,12,18,11,18,17,14,16,20,12,14,22,15,5,14,9,7,15,9,12,13,13,12,14,21,16,14,11,18,14,18,17,9,15,11,15,15,13,14,11,12,14,8,14,15,12,9,16,20,14,13,15,18,11,19,13,20,15,8,12,11,13,12,13,11,16,10,12,7,11,13,8,17,11	12.42	14.57	18,15,10,12,14,4,14,10,17,10,12,9,12,11,15,11,13,13,13,8,14,13,11,14,10,7,14,10,13,17,16,14,18,13,17,13,16,10,15,3,20,8,15,15,10,16,12,15,9,14,13,14,10,13,10,17,11,18,15,13,15,20,12,14,16,13,5,14,9,7,14,8,10,7,9,12,14,17,15,13,10,17,14,18,16,9,15,10,12,14,12,14,8,11,14,8,12,12,12,9,14,17,12,12,12,15,11,19,12,16,14,8,11,10,10,11,12,9,12,9,11,7,9,13,7,16,10	1.11	1.43	0,1,3,1,4,1,0,3,1,1,1,0,0,0,0,1,4,0,3,1,0,0,1,1,0,2,1,0,1,0,1,0,0,0,2,2,1,1,1,0,1,0,0,0,0,0,0,0,1,0,1,1,0,5,2,1,0,0,2,1,1,0,0,0,6,2,0,0,0,0,1,1,2,6,4,0,0,4,1,1,1,1,0,0,1,0,0,1,3,1,1,0,3,1,0,0,2,3,0,0,2,3,2,1,3,3,0,0,1,4,1,0,1,1,3,1,1,2,4,1,1,0,2,0,1,1,1	1.57	0.33	4,0,2,0,1,0,3,0,0,5,2,4,1,0,1,0,2,3,0,5,0,0,1,0,2,3,0,1,2,0,0,0,0,1,0,3,0,2,0,2,0,1,0,0,0,2,0,3,0,0,4,4,0,0,0,0,3,0,0,0,2,1,5,2,0,0,7,0,0,2,0,4,0,3,4,1,4,0,0,1,5,4,1,2,3,0,3,3,0,0,0,3,3,0,6,1,0,0,0,4,5,0,9,1,0,2,8,0,7,0,0,1,0,0,0,0,3,3,5,0,3,2,0,1,0,5,3	0.918	0.911	1.27274e-12	0.00928755	1.67545e-10	15.4375	-22.3776	375.758
SSC18	43000000	44000000	00111110000000000000000010	ASGA0079708_TC,WU_10.2_18_43089973_GA,ALGA0098112_GA,MARC0069672_AC,MARC0089391_AG,WU_10.2_18_43161644_CT,WU_10.2_18_43204315_TC,ASGA0097792_TC,MARC0046857_AG,WU_10.2_18_43287167_AC,H3GA0050799_CT,ASGA0079716_CT,WU_10.2_18_43418494_AC,WU_10.2_18_43464036_AG,ASGA0079719_TC,ASGA0079728_AG,ASGA0079726_AG,ASGA0079723_TG,WU_10.2_18_43630319_CT,WU_10.2_18_43773633_AC,WU_10.2_18_43778188_CT,WU_10.2_18_4…	26	14	0.324,0.282,0.182,0.043,0.034,0.02,0.019,0.014,0.011,0.009,0.008,0.006,0.006,0.005	8.61722	0	4.3	11.75	1.28612e-06	BMPER,ENSSSCG00000016667,ENSSSCG00000024754	BMPER[lethal]:neonatal-lethality,-complete-penetrance;prenatal-lethality,-incomplete-penetrance	47	32	68.0851	88	12.9	3208	15.87	18,18,5,14,13,18,11,9,12,11,15,12,13,9,12,15,10,9,15,14,17,14,18,13,17,11,3,8,15,10,12,15,10,14,15,12,11,14,20,12,14,15,5,9,7,9,12,13,13,12,14,16,14,11,18,14,18,17,9,15,11,15,14,11,8,14,15,12,9,16,20,14,18,11,13,20,15,8,13,12,13,11,16,10,12,7,17,11	11.89	14.44	18,14,4,14,10,17,10,9,12,11,15,11,13,8,11,14,10,7,14,13,16,14,18,13,16,10,3,8,15,10,12,15,9,14,14,10,11,13,20,12,14,13,5,9,7,8,10,7,9,12,14,15,13,10,17,14,18,16,9,15,10,12,14,8,8,12,12,12,9,14,17,12,15,11,12,16,14,8,10,11,12,9,12,9,11,7,16,10	1.01	1.43	0,4,1,0,3,1,1,0,0,0,0,1,0,1,1,1,0,2,1,1,1,0,0,0,1,1,0,0,0,0,0,0,1,0,1,2,0,1,0,0,0,2,0,0,0,1,2,6,4,0,0,1,1,1,1,0,0,1,0,0,1,3,0,3,0,2,3,0,0,2,3,2,3,0,1,4,1,0,3,1,1,2,4,1,1,0,1,1	1.97	0.34	4,1,0,3,0,0,5,4,1,0,1,0,3,5,1,0,2,3,0,2,0,0,0,1,0,2,2,1,0,0,0,3,0,0,4,0,3,0,1,5,2,0,7,0,2,4,0,3,4,1,4,0,1,5,4,1,2,3,0,3,3,0,3,3,1,0,0,0,4,5,0,9,2,8,7,0,0,1,0,0,3,3,5,0,3,2,5,3	0.922	0.91	4.91237e-12	0.00259005	2.118e-10	18.7146	-29.3706	479.412
SSC18	44000000	45000000	0000000000000	ALGA0098149_CT,WU_10.2_18_44401487_TG,WU_10.2_18_44436839_GA,WU_10.2_18_44464339_TG,ALGA0106178_GT,ASGA0085505_AG,WU_10.2_18_44685766_TC,WU_10.2_18_44702138_CT,WU_10.2_18_44713576_GA,DIAS0000662_AG,DIAS0000661_CG,WU_10.2_18_44904824_CT,ASGA0079737_TC	13	20	0.208,0.144,0.09,0.067,0.066,0.06,0.06,0.055,0.052,0.036,0.034,0.028,0.019,0.019,0.015,0.01,0.007,0.006,0.005,0.005	10.993	2	5.5	21.75	4.8011e-11	ENSSSCG00000024754,ENSSSCG00000021290,NT5C3A,FKBP9,ENSSSCG00000027704,KBTBD2,ENSSSCG00000021095,LSM5,AVL9	-	87	51	58.6207	55	15.96	2426	16	22,20,26,16,7,16,17,8,15,18,9,16,25,16,18,1,18,21,18,15,14,18,18,20,19,13,18,16,14,14,14,16,17,21,14,19,17,16,16,11,20,16,18,13,11,16,6,17,18,12,15,17,21,12,19	14.47	14.46	20,16,22,15,7,14,17,8,15,17,9,16,23,15,18,1,17,19,17,15,14,16,13,18,16,13,17,15,14,13,14,14,11,15,14,15,16,15,15,11,18,15,17,13,9,14,5,15,16,12,14,14,18,12,14	1.49	1.54	2,4,4,1,0,2,0,0,0,1,0,0,2,1,0,0,1,2,1,0,0,2,5,2,3,0,1,1,0,1,0,2,6,6,0,4,1,1,1,0,2,1,1,0,2,2,1,2,2,0,1,3,3,0,5	0.22	0.32	0,0,0,0,0,0,0,0,0,0,0,0,0,1,1,0,0,0,0,0,0,1,0,1,0,0,0,0,0,1,0,3,0,0,0,1,0,0,1,0,0,0,0,0,0,0,0,0,0,1,0,0,1,0,0	0.907	0.904	0.95512	0.838083	0.153699	0.25	-3.24675	-31.25
SSC18	44500000	45500000	10001100001100000	ASGA0085505_AG,WU_10.2_18_44685766_TC,WU_10.2_18_44702138_CT,WU_10.2_18_44713576_GA,DIAS0000662_AG,DIAS0000661_CG,WU_10.2_18_44904824_CT,ASGA0079737_TC,WU_10.2_18_45058469_AG,WU_10.2_18_45073954_CT,WU_10.2_18_45115484_GA,MARC0032209_CT,ASGA0079742_TC,ASGA0079749_AG,DRGA0017017_AG,ALGA0098168_TC,WU_10.2_18_45438926_CT	17	21	0.209,0.152,0.133,0.07,0.056,0.055,0.049,0.04,0.036,0.031,0.026,0.026,0.024,0.019,0.009,0.009,0.007,0.006,0.005,0.005,0.005	14.0614	4	7	37	1.84102e-15	ENSSSCG00000027704,KBTBD2,ENSSSCG00000021095,LSM5,AVL9,PDE1C	-	148	105	70.9459	121	16.59	3375	16.18	14,15,21,18,13,19,19,19,27,19,19,16,12,15,14,21,18,14,18,17,13,18,7,18,20,12,9,17,19,14,25,16,17,17,15,18,18,17,16,22,18,20,16,18,8,15,10,15,16,17,25,13,20,11,15,14,18,15,23,7,13,9,22,14,21,19,20,18,15,17,20,15,16,18,17,18,20,8,13,19,17,19,11,15,23,16,26,11,18,17,15,17,17,14,22,17,20,21,22,14,14,14,17,19,18,20,10,14,8,18,13,18,12,17,17,18,17,20,13,22,14	15.07	14.64	12,15,19,17,12,16,19,17,22,19,15,16,11,15,14,16,17,14,16,17,10,17,7,16,13,11,9,15,19,14,22,15,17,17,15,16,17,13,15,22,17,16,14,18,6,15,10,9,15,16,14,12,19,11,15,12,15,15,18,7,10,9,20,13,18,16,20,17,15,17,14,12,13,15,14,17,19,7,12,17,17,18,10,14,21,15,25,11,18,17,14,17,15,14,22,16,18,21,20,13,14,14,17,17,18,17,9,12,6,18,13,18,11,11,13,14,17,17,12,21,10	1.52	1.54	2,0,2,1,1,3,0,2,5,0,4,0,1,0,0,5,1,0,2,0,3,1,0,2,7,1,0,2,0,0,3,1,0,0,0,2,1,4,1,0,1,4,2,0,2,0,0,6,1,1,11,1,1,0,0,2,3,0,5,0,3,0,2,1,3,3,0,1,0,0,6,3,3,3,3,1,1,1,1,2,0,1,1,1,2,1,1,0,0,0,1,0,2,0,0,1,2,0,2,1,0,0,0,2,0,3,1,2,2,0,0,0,1,6,4,4,0,3,1,1,4	0.44	0.35	0,3,0,1,0,0,0,0,0,0,0,0,0,0,0,0,0,0,3,0,0,0,0,0,0,0,0,0,0,0,0,0,0,1,0,0,0,0,0,0,0,0,1,2,0,0,0,1,2,2,0,0,0,0,0,0,1,1,0,0,0,0,0,0,0,0,1,1,0,0,2,0,0,1,0,0,0,0,0,0,0,0,5,0,0,0,3,0,0,1,0,1,0,0,2,0,0,0,0,3,1,0,0,0,0,0,0,0,2,0,0,0,5,0,0,0,0,0,5,0,2	0.908	0.905	0.257398	0.923278	0.365373	-2.53399	-1.2987	25.7143

## Sheet: Boar
Chromosome	Start	End	Haplotype	Markers_REF-ALT	Haplotype_length	Number of haplotypes in window	Haplotypes frequencies in window (high -> low)	Carrier frequency	Observed homozygotes	Haplotype frequency	Expected homozygotes	Excact_binomial_test	Genes in window	MGI lethal knockout phenotypes	Genotyped carrier progeny	Heterozygote carrier progeny	% Heterozygote carrier offspring	Carrier by carrier litters (C*C)	Mean carrier litter size	Carrier by non-carrier litters (C*NC)	Mean non-carrier litter size	Carrier total number born per litter	Welch-test TNB	% Difference TNB
SSC1	18000000	19000000	0011101111010111100111001	WU_10.2_1_18015763_AG,WU_10.2_1_18040739_CT,WU_10.2_1_18065293_TC,ASGA0001360_GA,WU_10.2_1_18146139_GA,WU_10.2_1_18186354_CT,H3GA0000957_TC,H3GA0000960_AG,MARC0028295_AG,WU_10.2_1_18376642_GA,WU_10.2_1_18445459_AG,H3GA0000965_CT,WU_10.2_1_18527521_GA,H3GA0000976_TC,ASGA0001376_TC,H3GA0000982_AG,WU_10.2_1_18721969_GA,DIAS0001671_AC,WU_10.2_1_18784267_TG,ASGA0001391_TC,ASGA0001394_TC,WU_10.2_1_1887…	25	17	0.178,0.144,0.101,0.068,0.067,0.059,0.053,0.052,0.041,0.038,0.033,0.024,0.024,0.013,0.01,0.006,0.005	10.6778	0	5.3	7	0.000607603	PPP1R14C,ENSSSCG00000004098,ENSSSCG00000004096,ENSSSCG00000004100,PCMT1,LRP11,ULBP1,ENSSSCG00000028948,NUP43,LATS1,ENSSSCG00000021892,KATNA1,PPIL4,ENSSSCG00000004108,GINM1,ZC3H12D,TAB2	PPP1R14C[lethal]:prenatal-lethality,-incomplete-penetrance,LATS1[lethal]:postnatal-lethality,-incomplete-penetrance;neonatal-lethality,-incomplete-penetrance;prenatal-lethality,-incomplete-penetrance,TAB2[lethal]:embryonic-lethality,-complete-penetrance;postnatal-lethality,-incomplete-penetrance;embryonic-lethality-during-organogenesis,-complete-penetrance	28	21	75	34	10.85	720	10.52	8,11,6,15,8,10,14,9,13,10,12,10,10,10,7,12,7,11,12,13,11,14,12,15,10,12,12,3,11,12,14,14,9,12	0.478397	3.13688
SSC1	294000000	298000000	00000000000000000000000000010000000001000000000000000	H3GA0004696_AG,MARC0042411_AG,ALGA0010061_AG,ALGA0118938_GA,MARC0105290_TG,ALGA0123290_TC,WU_10.2_1_294225912_GA,M1GA0001546_AG,MARC0038335_TG,WU_10.2_1_294356794_CT,WU_10.2_1_294440947_TG,ASGA0007436_CT,WU_10.2_1_294500314_AC,INRA0007489_TC,WU_10.2_1_294548104_GT,WU_10.2_1_294583850_CA,ALGA0010096_TC,H3GA0004743_AG,ALGA0010101_AG,H3GA0004746_TC,CASI0009856_TC,WU_10.2_1_295109980_TC,ALGA0105013_C…	53	27	0.206,0.137,0.08,0.06,0.055,0.038,0.034,0.032,0.031,0.028,0.027,0.025,0.023,0.018,0.017,0.016,0.01,0.009,0.009,0.009,0.008,0.008,0.006,0.006,0.005,0.005,0.005	11.9169	2	6	14.5	1.1293e-07	DAB2IP,NDUFA8,MORN5,LHX6,RBM18,MRRF,PTGS1,ENSSSCG00000005534,ENSSSCG00000028903,ENSSSCG00000005536,ENSSSCG00000005559,ENSSSCG00000023988,ENSSSCG00000024890,ENSSSCG00000005541,ENSSSCG00000027082,ENSSSCG00000005871,ENSSSCG00000027732,ENSSSCG00000029564,ENSSSCG00000022433,ENSSSCG00000005544,ENSSSCG00000025505,ENSSSCG00000005549,ENSSSCG00000028498,ENSSSCG00000023652,ENSSSCG00000005551,ENSSSCG00000005…	NDUFA8[lethal]:preweaning-lethality,-complete-penetrance,LHX6[lethal]:postnatal-lethality,-complete-penetrance;preweaning-lethality,-incomplete-penetrance,PTGS1[lethal]:perinatal-lethality,-incomplete-penetrance;neonatal-lethality,-complete-penetrance;prenatal-lethality;postnatal-lethality,-complete-penetrance;neonatal-lethality,-incomplete-penetrance,STRBP[lethal]:postnatal-lethality,-incomplete…	58	22	37.931	58	10.76	950	10.09	15,9,13,7,11,15,11,7,9,8,15,6,14,11,13,8,14,9,14,9,14,15,5,12,13,10,11,7,12,6,7,10,13,8,10,7,11,13,8,15,12,16,15,13,14,9,11,12,8,9,14,13,13,6,5,12,8,9	0.107618	6.64024
SSC1	295000000	295500000	01101	CASI0009856_TC,WU_10.2_1_295109980_TC,ALGA0105013_CA,WU_10.2_1_295412996_GA,ALGA0010175_GA	5	6	0.51,0.217,0.217,0.034,0.008,0.005	6.77843	0	3.4	8.75	9.36952e-05	ENSSSCG00000024890,ENSSSCG00000005541,ENSSSCG00000027082,ENSSSCG00000005871,ENSSSCG00000027732,ENSSSCG00000029564,ENSSSCG00000022433,ENSSSCG00000005544,ENSSSCG00000025505	-	35	26	74.2857	35	10.03	494	9.79	11,4,6,12,12,12,11,8,10,12,10,8,5,13,10,11,12,10,13,10,10,8,11,11,13,4,12,8,9,10,11,13,12,8,11	0.577923	2.45148
SSC1	297000000	297500000	1100000101	WU_10.2_1_297042021_TG,ALGA0010370_AG,INRA0007578_GA,M1GA0001554_GA,WU_10.2_1_297255470_CT,WU_10.2_1_297302728_GA,WU_10.2_1_297308512_GA,WU_10.2_1_297372284_GT,WU_10.2_1_297444956_TC,ASGA0007558_CA	10	8	0.374,0.173,0.164,0.149,0.066,0.046,0.01,0.007	9.16545	0	4.6	12.25	1.15266e-06	ENSSSCG00000029193,ENSSSCG00000025123,ENSSSCG00000026240,OR5C1,ENSSSCG00000026788,ENSSSCG00000005574,ENSSSCG00000005575,ZBTB6,ENSSSCG00000005577,ENSSSCG00000020743,GPR21,ENSSSCG00000022439,ENSSSCG00000005580,RABGAP1,STRBP	STRBP[lethal]:postnatal-lethality,-incomplete-penetrance	49	19	38.7755	39	10.51	685	10.42	11,8,15,7,10,16,11,10,7,12,6,11,7,11,7,11,11,12,11,13,7,15,13,13,11,12,11,8,10,8,6,14,8,14,11,14,5,9,14	0.849368	0.863724
SSC1	311000000	313000000	000000000000000000000000000100000000000	WU_10.2_1_311009907_GA,ASGA0008327_AC,WU_10.2_1_311053770_TC,WU_10.2_1_311104682_TC,H3GA0005430_CT,MARC0086286_TG,ALGA0011136_TG,WU_10.2_1_311224087_TG,WU_10.2_1_311246650_TC,M1GA0002113_AC,WU_10.2_1_311276737_TC,H3GA0005436_AG,ALGA0011137_AG,SIRI0000829_AG,ASGA0008337_AG,WU_10.2_1_311418877_TC,WU_10.2_1_311422792_CT,ASGA0008338_TC,WU_10.2_1_311558648_AG,WU_10.2_1_311563616_AG,WU_10.2_1_311591204…	39	17	0.365,0.252,0.089,0.047,0.042,0.031,0.024,0.022,0.014,0.013,0.012,0.01,0.009,0.008,0.008,0.006,0.006	9.31122	1	4.7	15	4.16182e-08	TARSL2,TM2D3,PCSK6,ENSSSCG00000028791,ENSSSCG00000005785,ENSSSCG00000005784,ENSSSCG00000005787,SNRPA1,ENSSSCG00000024959,ENSSSCG00000005792,ENSSSCG00000005788,ENSSSCG00000005790,ENSSSCG00000005791,ENSSSCG00000023281,ENSSSCG00000005794,OR10AG1,ENSSSCG00000005796,ENSSSCG00000005797,ENSSSCG00000024409,ENSSSCG00000020974,ENSSSCG00000005801,ENSSSCG00000005817,ENSSSCG00000024808,ENSSSCG00000005805,ENSS…	PCSK6[lethal]:lethality-throughout-fetal-growth-and-development,-incomplete-penetrance	60	21	35	31	9.87	771	10.15	13,12,9,12,12,9,8,10,10,11,14,11,8,12,6,11,9,11,12,9,11,10,9,9,5,8,10,7,7,13,8	0.486182	-2.75862
SSC1	312000000	314000000	010000000000100000000	H3GA0005445_GT,WU_10.2_1_312023112_CT,WU_10.2_1_312227349_CT,WU_10.2_1_312427756_CT,WU_10.2_1_312505600_CT,WU_10.2_1_312774118_GA,WU_10.2_1_312778320_CA,WU_10.2_1_312785539_AG,WU_10.2_1_312794024_CT,WU_10.2_1_313019088_AG,WU_10.2_1_313153032_AC,WU_10.2_1_313188401_TG,WU_10.2_1_313242323_TC,WU_10.2_1_313363021_AG,WU_10.2_1_313411891_AG,WU_10.2_1_313534514_TC,WU_10.2_1_313616884_TG,WU_10.2_1_313808…	21	25	0.261,0.182,0.082,0.062,0.048,0.047,0.025,0.022,0.022,0.018,0.017,0.016,0.015,0.014,0.011,0.011,0.011,0.01,0.009,0.007,0.006,0.006,0.005,0.005,0.005	4.93805	0	2.5	6.25	0.00166837	ENSSSCG00000005790,ENSSSCG00000005791,ENSSSCG00000023281,ENSSSCG00000005794,OR10AG1,ENSSSCG00000005796,ENSSSCG00000005797,ENSSSCG00000024409,ENSSSCG00000020974,ENSSSCG00000005801,ENSSSCG00000005817,ENSSSCG00000024808,ENSSSCG00000005805,ENSSSCG00000024645,OR8K5,ENSSSCG00000029786,ENSSSCG00000030686,ENSSSCG00000005812,ENSSSCG00000005809,ENSSSCG00000029133,ENSSSCG00000005802,ENSSSCG00000027333,ENSSS…	EGFL7[lethal]:lethality-throughout-fetal-growth-and-development,-incomplete-penetrance,AGPAT2[lethal]:postnatal-lethality,-incomplete-penetrance,TRAF2[lethal]:postnatal-lethality,-incomplete-penetrance;perinatal-lethality,-incomplete-penetrance;lethality-throughout-fetal-growth-and-development,-incomplete-penetrance;prenatal-lethality,-complete-penetrance;embryonic-lethality;preweaning-lethality;…	25	13	52	16	10.5	361	9.98	11,10,14,13,8,9,8,9,11,8,7,15,8,13,11,13	0.428619	5.21042
SSC1	312500000	313500000	00110000000	WU_10.2_1_312505600_CT,WU_10.2_1_312774118_GA,WU_10.2_1_312778320_CA,WU_10.2_1_312785539_AG,WU_10.2_1_312794024_CT,WU_10.2_1_313019088_AG,WU_10.2_1_313153032_AC,WU_10.2_1_313188401_TG,WU_10.2_1_313242323_TC,WU_10.2_1_313363021_AG,WU_10.2_1_313411891_AG	11	11	0.406,0.215,0.116,0.073,0.054,0.035,0.025,0.023,0.011,0.008,0.007	10.8054	4	5.4	18.5	2.73192e-07	ENSSSCG00000029786,ENSSSCG00000030686,ENSSSCG00000005812,ENSSSCG00000005809,ENSSSCG00000029133,ENSSSCG00000005802,ENSSSCG00000027333,ENSSSCG00000005820,ENSSSCG00000027284,ENSSSCG00000005821,ENSSSCG00000005822	-	74	42	56.7568	72	9.93	834	9.89	9,16,6,7,14,9,9,7,10,4,10,14,10,11,12,12,10,8,6,9,11,13,12,10,9,7,10,11,11,6,8,9,12,10,9,13,11,13,13,10,12,12,11,8,9,12,13,10,8,7,9,10,9,11,10,8,14,6,12,11,7,9,10,16,5,7,12,5,5,11,13,12	0.893526	0.404449
SSC2	11750000	12250000	000100010000000	ASGA0009119_AG,WU_10.2_2_11802988_TC,ALGA0116109_TG,ASGA0098756_AG,WU_10.2_2_11867894_AG,WU_10.2_2_11942878_CT,WU_10.2_2_12021192_TG,ALGA0011978_CT,ASGA0009146_GA,MARC0111536_GA,ASGA0009136_GA,WU_10.2_2_12143175_GA,ALGA0112610_GA,WU_10.2_2_12201716_GA,ASGA0103706_TC	15	11	0.488,0.245,0.077,0.057,0.04,0.026,0.016,0.013,0.007,0.005,0.005	11.4249	0	5.7	9	5.3494e-05	ENSSSCG00000022662,ENSSSCG00000025985,MPEG1,DTX4,FAM111A,FAM111B,ENSSSCG00000027783,GLYATL2,ENSSSCG00000013149,ENSSSCG00000022597,ENSSSCG00000013153,ENSSSCG00000013150,ENSSSCG00000013152,ENSSSCG00000013151,CNTF,ENSSSCG00000013155,LPXN,ENSSSCG00000022393	-	36	24	66.6667	51	10.27	743	10.29	9,11,11,9,11,9,11,12,10,8,8,7,9,9,12,9,11,16,13,11,7,7,10,5,15,11,9,16,11,17,6,10,11,10,12,5,10,13,8,11,14,14,12,14,11,2,11,9,9,10,8	0.964063	-0.194363
SSC2	12000000	12500000	01000000000000000001	WU_10.2_2_12021192_TG,ALGA0011978_CT,ASGA0009146_GA,MARC0111536_GA,ASGA0009136_GA,WU_10.2_2_12143175_GA,ALGA0112610_GA,WU_10.2_2_12201716_GA,ASGA0103706_TC,WU_10.2_2_12284191_TG,ALGA0119337_AG,ASGA0094290_AG,WU_10.2_2_12338649_AG,ALGA0104040_AG,ASGA0105274_AG,WU_10.2_2_12436581_TC,ASGA0095946_TG,MARC0067088_TC,ALGA0106081_TC,ASGA0101621_GA	20	9	0.48,0.334,0.077,0.028,0.026,0.014,0.012,0.005,0.005	15.379	0	7.7	21.75	2.02513e-11	ENSSSCG00000022597,ENSSSCG00000013153,ENSSSCG00000013150,ENSSSCG00000013152,ENSSSCG00000013151,CNTF,ENSSSCG00000013155,LPXN,ENSSSCG00000022393,OR5B21,OR5B12,ENSSSCG00000024744,ENSSSCG00000030613,ENSSSCG00000022184,OR5B3,OR5B17,ENSSSCG00000021043,ENSSSCG00000013160,OR5B2,ENSSSCG00000022943,ENSSSCG00000013164	-	87	58	66.6667	96	10.03	916	10.18	9,11,11,11,10,10,9,9,11,9,11,12,6,6,11,10,8,13,8,9,7,13,9,11,9,13,10,9,12,9,11,6,16,13,11,10,11,11,9,7,8,7,10,5,10,15,4,9,16,11,16,10,13,17,6,12,7,10,6,6,10,13,10,11,9,9,10,11,11,7,12,5,10,13,8,11,9,11,8,14,10,14,5,12,14,11,12,11,2,8,11,9,9,15,8,11	0.616572	-1.47348
SSC2	156000000	159000000	0000000000000000000000000000000000000000000101111000010111001000001000001011	MARC0058435_AG,ASGA0105629_GT,ASGA0097653_TC,MARC0035424_TC,ASGA0098732_CA,WU_10.2_2_156302473_TC,WU_10.2_2_156313550_CT,ASGA0090230_AG,WU_10.2_2_156351234_GA,M1GA0025410_AG,ASGA0097050_CT,ALGA0103359_TC,MARC0087762_CT,ASGA0088956_GA,ALGA0118122_AG,WU_10.2_2_156521166_CT,WU_10.2_2_156545450_AG,ASGA0085878_TG,ASGA0092447_AG,WU_10.2_2_156623001_TG,MARC0055263_CT,WU_10.2_2_156742660_TC,WU_10.2_2_156…	76	41	0.083,0.075,0.059,0.057,0.046,0.043,0.038,0.035,0.023,0.02,0.019,0.019,0.018,0.017,0.015,0.015,0.014,0.013,0.013,0.012,0.011,0.011,0.011,0.009,0.009,0.009,0.009,0.009,0.009,0.008,0.008,0.008,0.007,0.007,0.006,0.006,0.006,0.006,0.005,0.005,0.005	7.56195	0	3.8	8	0.00013846	SPINK6,ENSSSCG00000030055,SPINK9,FBXO38,HTR4,SH3TC2,ABLIM3,AFAP1L1,GRPEL2,PCYOX1L,IL17B,CSNK1A1,ARHGEF37,PPARGC1B,PDE6A,ENSSSCG00000014440,CSF1R,CH242-138G12.1,PDGFRB,SLC26A2,ENSSSCG00000014446,ENSSSCG00000025399,ENSSSCG00000028049,ENSSSCG00000021886,ENSSSCG00000022741,ENSSSCG00000014443,ENSSSCG00000014444,ENSSSCG00000023417,ENSSSCG00000014445,ENSSSCG00000014447,ENSSSCG00000027896,ENSSSCG00000014…	HTR4[lethal]:preweaning-lethality,-incomplete-penetrance,CSNK1A1[lethal]:embryonic-lethality,-complete-penetrance,PPARGC1B[lethal]:postnatal-lethality,-incomplete-penetrance;postnatal-lethality,CSF1R[lethal]:postnatal-lethality;postnatal-lethality,-complete-penetrance,PDGFRB[lethal]:perinatal-lethality;postnatal-lethality,-incomplete-penetrance;perinatal-lethality,-incomplete-penetrance;lethality…	32	13	40.625	42	9.19	688	10.01	12,11,4,10,11,5,10,7,9,11,7,11,11,10,12,9,11,9,11,6,8,9,10,13,10,3,9,12,10,9,14,8,8,11,5,13,7,7,10,12,4,7	0.0541362	-8.19181
SSC2	158500000	159500000	100111111011	WU_10.2_2_158603548_TC,ALGA0017114_AG,WU_10.2_2_158748978_CT,WU_10.2_2_158812414_CT,WU_10.2_2_159032239_GT,WU_10.2_2_159137828_CT,WU_10.2_2_159219557_AG,WU_10.2_2_159275469_AG,WU_10.2_2_159294868_CT,WU_10.2_2_159338426_AG,WU_10.2_2_159360101_GA,WU_10.2_2_159424245_AG	12	17	0.504,0.13,0.059,0.058,0.048,0.019,0.017,0.012,0.012,0.011,0.01,0.008,0.008,0.008,0.006,0.006,0.005	9.69388	0	4.8	18.75	5.69735e-10	ENSSSCG00000024251,ENSSSCG00000014452,ENSSSCG00000014453,ENSSSCG00000014454,ENSSSCG00000014455,ENSSSCG00000014456,ENSSSCG00000014457,OR5D18,ENSSSCG00000014459,OR5D16,ENSSSCG00000014461,ENSSSCG00000014462,ENSSSCG00000014463,ENSSSCG00000014464,ENSSSCG00000028285,ENSSSCG00000014544,ENSSSCG00000029018,OR5I1,ENSSSCG00000027048,ENSSSCG00000025070,ENSSSCG00000030464,ENSSSCG00000028824,ENSSSCG00000029068…	-	75	38	50.6667	69	8.96	704	9.87	8,5,11,3,13,10,6,10,12,10,11,11,5,12,10,3,6,8,5,3,11,10,11,4,8,11,11,11,8,8,8,10,11,9,8,7,11,8,11,6,11,10,8,10,4,11,13,14,10,7,11,12,9,9,11,10,7,12,8,10,5,9,9,5,9,12,11,6,11	0.00815772	-9.21986
SSC2	158500000	159500000	101111111011	WU_10.2_2_158603548_TC,ALGA0017114_AG,WU_10.2_2_158748978_CT,WU_10.2_2_158812414_CT,WU_10.2_2_159032239_GT,WU_10.2_2_159137828_CT,WU_10.2_2_159219557_AG,WU_10.2_2_159275469_AG,WU_10.2_2_159294868_CT,WU_10.2_2_159338426_AG,WU_10.2_2_159360101_GA,WU_10.2_2_159424245_AG	12	17	0.504,0.13,0.059,0.058,0.048,0.019,0.017,0.012,0.012,0.011,0.01,0.008,0.008,0.008,0.006,0.006,0.005	26.0022	1	13	140.25	2.90376e-68	ENSSSCG00000024251,ENSSSCG00000014452,ENSSSCG00000014453,ENSSSCG00000014454,ENSSSCG00000014455,ENSSSCG00000014456,ENSSSCG00000014457,OR5D18,ENSSSCG00000014459,OR5D16,ENSSSCG00000014461,ENSSSCG00000014462,ENSSSCG00000014463,ENSSSCG00000014464,ENSSSCG00000028285,ENSSSCG00000014544,ENSSSCG00000029018,OR5I1,ENSSSCG00000027048,ENSSSCG00000025070,ENSSSCG00000030464,ENSSSCG00000028824,ENSSSCG00000029068…	-	557	359	64.4524	327	10.03	1468	10.18	12,10,8,11,7,8,12,12,6,13,7,13,12,10,11,9,10,8,10,12,7,7,10,9,9,4,11,12,11,9,7,9,11,11,6,8,9,11,4,10,10,13,9,13,11,9,9,10,6,8,8,9,8,11,14,10,11,10,9,12,5,7,8,12,9,12,7,10,4,7,8,12,12,7,11,10,9,6,12,11,8,10,11,7,15,10,10,11,13,13,10,8,10,11,7,9,7,10,11,8,10,7,8,9,7,6,12,8,13,11,10,11,7,12,10,10,13,9,12,11,7,10,13,10,15,13,10,7,11,12,10,9,10,14,10,10,12,12,13,10,9,12,10,11,8,17,5,12,10,13,12,7,10,9…	0.350555	-1.47348
SSC3	8250000	8750000	00000000000	WU_10.2_3_8272135_GT,ASGA0101794_TC,WU_10.2_3_8345339_TC,WU_10.2_3_8496105_TC,WU_10.2_3_8562889_GA,WU_10.2_3_8570363_TC,ASGA0098960_GA,WU_10.2_3_8618933_GA,WU_10.2_3_8661433_AC,WU_10.2_3_8710605_GA,WU_10.2_3_8728505_TC	11	12	0.244,0.189,0.186,0.092,0.062,0.058,0.04,0.034,0.027,0.015,0.013,0.013	12.4636	1	6.2	19.5	8.35679e-09	ENSSSCG00000007676,IFT22,COL26A1,MYL10	-	78	49	62.8205	43	10.12	755	10.35	11,13,6,10,9,9,8,9,13,10,11,12,11,11,10,10,9,9,5,13,5,11,17,9,13,10,6,12,9,14,13,11,12,6,3,8,13,10,7,12,13,13,9	0.596864	-2.22222
SSC3	142000000	144000000	00000000000000000100000000000000	WU_10.2_3_142162319_GA,WU_10.2_3_142168876_AG,WU_10.2_3_142275000_TG,WU_10.2_3_142308701_GA,MARC0017801_CT,SIRI0001056_GA,DRGA0017391_GA,DRGA0017335_AG,WU_10.2_3_142396701_GA,MARC0011043_AC,ALGA0111387_AG,WU_10.2_3_142688376_CT,H3GA0056815_TC,WU_10.2_3_142793174_AC,WU_10.2_3_142804400_CT,WU_10.2_3_142957870_GT,WU_10.2_3_142967833_CA,WU_10.2_3_143012226_CA,WU_10.2_3_143692220_GA,ALGA0115437_CT,ALG…	32	38	0.132,0.051,0.051,0.047,0.032,0.031,0.03,0.029,0.028,0.026,0.017,0.017,0.015,0.014,0.014,0.013,0.012,0.012,0.012,0.011,0.01,0.01,0.01,0.01,0.01,0.008,0.008,0.007,0.007,0.007,0.006,0.006,0.006,0.006,0.005,0.005,0.005,0.005	9.38411	0	4.7	6.5	0.00095425	ENSSSCG00000023135,ENSSSCG00000024423,ENSSSCG00000008655,ACP1,ENSSSCG00000008661,ENSSSCG00000008662,ENSSSCG00000028849,ENSSSCG00000007071,FAM84A	-	26	7	26.9231	20	10.35	553	10.27	9,10,10,13,16,10,11,9,13,12,10,16,10,11,7,7,9,7,13,4	0.912672	0.778968
SSC3	142000000	143000000	00000000000000011	WU_10.2_3_142162319_GA,WU_10.2_3_142168876_AG,WU_10.2_3_142275000_TG,WU_10.2_3_142308701_GA,MARC0017801_CT,SIRI0001056_GA,DRGA0017391_GA,DRGA0017335_AG,WU_10.2_3_142396701_GA,MARC0011043_AC,ALGA0111387_AG,WU_10.2_3_142688376_CT,H3GA0056815_TC,WU_10.2_3_142793174_AC,WU_10.2_3_142804400_CT,WU_10.2_3_142957870_GT,WU_10.2_3_142967833_CA	17	20	0.365,0.149,0.126,0.056,0.044,0.039,0.023,0.021,0.019,0.017,0.012,0.012,0.012,0.012,0.011,0.009,0.009,0.008,0.006,0.006	8.80102	0	4.4	18.75	5.69735e-10	ENSSSCG00000023135,ENSSSCG00000024423,ENSSSCG00000008655,ACP1,ENSSSCG00000008661,ENSSSCG00000008662	-	75	22	29.3333	49	11.2	741	10.23	7,8,10,5,16,14,12,9,10,11,11,8,5,15,10,14,11,8,11,14,14,15,10,17,17,12,11,9,13,11,10,9,13,13,11,12,9,9,9,12,7,15,17,2,14,14,12,11,12	0.0426765	9.48192
SSC3	142500000	143500000	011011111	MARC0011043_AC,ALGA0111387_AG,WU_10.2_3_142688376_CT,H3GA0056815_TC,WU_10.2_3_142793174_AC,WU_10.2_3_142804400_CT,WU_10.2_3_142957870_GT,WU_10.2_3_142967833_CA,WU_10.2_3_143012226_CA	9	18	0.391,0.139,0.135,0.069,0.053,0.04,0.027,0.023,0.015,0.015,0.013,0.013,0.012,0.009,0.009,0.006,0.006,0.005	5.41181	0	2.7	8	0.00013846	ENSSSCG00000008661,ENSSSCG00000008662,ENSSSCG00000028849	-	32	11	34.375	28	9.79	492	9.88	12,11,13,10,10,6,8,16,8,11,5,12,7,10,6,11,7,11,8,9,10,9,6,7,9,12,14,16	0.864874	-0.910931
SSC3	142750000	143250000	000001	H3GA0056815_TC,WU_10.2_3_142793174_AC,WU_10.2_3_142804400_CT,WU_10.2_3_142957870_GT,WU_10.2_3_142967833_CA,WU_10.2_3_143012226_CA	6	13	0.446,0.158,0.136,0.085,0.053,0.027,0.026,0.015,0.014,0.012,0.009,0.007,0.006	31.6144	1	15.8	84.75	6.84458e-43	ENSSSCG00000008662,ENSSSCG00000028849	-	339	198	58.4071	213	10.41	1579	10.25	8,12,13,10,8,8,9,12,9,7,7,13,15,10,13,10,10,5,11,7,9,11,9,13,14,10,8,10,14,10,7,12,12,10,11,12,10,14,13,12,12,12,11,16,6,7,9,7,16,13,11,15,7,14,9,12,11,12,12,10,13,11,13,12,11,12,13,9,10,11,13,10,10,10,13,11,13,9,10,13,16,9,11,2,12,5,8,9,11,11,6,7,13,10,12,14,12,14,7,8,10,11,7,10,9,5,13,17,13,9,12,10,10,11,17,12,9,11,12,10,11,12,16,8,13,6,9,10,10,13,13,16,13,11,11,9,12,7,10,9,4,7,9,14,10,9,5,7,8,…	0.426236	1.56098
SSC3	142750000	143250000	000111	H3GA0056815_TC,WU_10.2_3_142793174_AC,WU_10.2_3_142804400_CT,WU_10.2_3_142957870_GT,WU_10.2_3_142967833_CA,WU_10.2_3_143012226_CA	6	13	0.446,0.158,0.136,0.085,0.053,0.027,0.026,0.015,0.014,0.012,0.009,0.007,0.006	16.9825	0	8.5	52.75	7.50384e-27	ENSSSCG00000008662,ENSSSCG00000028849	-	211	69	32.7014	167	10.53	1194	10.05	7,13,15,12,8,9,10,9,11,7,7,5,14,16,14,10,9,16,10,9,11,11,9,15,14,8,12,9,10,13,9,10,9,11,11,12,8,7,10,9,5,11,4,3,2,15,12,10,12,14,11,11,11,7,8,16,11,16,11,14,14,7,9,7,15,11,10,9,14,12,10,11,12,17,7,15,17,12,12,12,11,9,6,12,10,9,13,8,11,7,10,4,9,13,13,13,9,5,13,11,13,11,9,11,13,6,13,11,12,7,13,10,12,9,11,5,12,11,9,9,9,14,9,9,9,13,8,8,5,12,8,6,12,9,12,12,10,7,13,10,7,12,9,15,7,17,2,14,11,16,14,12,13…	0.0607499	4.77612
SSC3	143000000	144000000	101111100101011	WU_10.2_3_143012226_CA,WU_10.2_3_143692220_GA,ALGA0115437_CT,ALGA0117035_GA,ALGA0103732_GA,ALGA0115354_CA,MARC0008234_CT,ASGA0084857_TC,ALGA0117579_AG,ALGA0118810_CT,MARC0096867_AG,WU_10.2_3_143899548_AG,MARC0048667_TC,WU_10.2_3_143965094_CA,WU_10.2_3_143985369_AG	15	12	0.28,0.151,0.15,0.085,0.078,0.062,0.051,0.041,0.036,0.025,0.007,0.006	10.1859	1	5.1	16	3.25295e-07	ENSSSCG00000028849,ENSSSCG00000007071,FAM84A	-	64	19	29.6875	51	10.25	887	9.97	11,8,7,5,15,13,9,11,10,12,2,13,9,8,6,9,11,12,10,11,16,7,11,12,10,11,7,13,15,11,13,11,10,12,7,6,9,12,10,14,14,8,8,9,14,13,7,12,9,8,12	0.495258	2.80843
SSC3	143000000	144000000	100000000000000	WU_10.2_3_143012226_CA,WU_10.2_3_143692220_GA,ALGA0115437_CT,ALGA0117035_GA,ALGA0103732_GA,ALGA0115354_CA,MARC0008234_CT,ASGA0084857_TC,ALGA0117579_AG,ALGA0118810_CT,MARC0096867_AG,WU_10.2_3_143899548_AG,MARC0048667_TC,WU_10.2_3_143965094_CA,WU_10.2_3_143985369_AG	15	12	0.28,0.151,0.15,0.085,0.078,0.062,0.051,0.041,0.036,0.025,0.007,0.006	30.1931	3	15.1	103.5	6.18795e-50	ENSSSCG00000028849,ENSSSCG00000007071,FAM84A	-	410	219	53.4146	281	10.6	1578	10.26	11,8,11,13,6,11,14,3,9,10,13,8,10,14,4,10,7,10,13,10,14,11,13,14,14,14,10,15,16,7,9,13,10,8,9,10,10,10,11,13,6,2,15,10,8,10,10,14,11,13,10,12,12,8,16,13,15,15,6,13,12,9,9,9,11,11,12,10,11,11,8,6,7,10,13,6,3,10,11,12,14,6,9,14,11,9,12,13,9,11,8,13,9,12,17,11,10,2,6,12,6,13,11,9,11,14,11,7,7,12,8,9,14,9,10,10,13,11,13,7,12,11,12,14,15,12,10,14,7,7,10,12,9,13,11,10,6,16,13,11,6,13,16,11,11,11,15,8,1…	0.0598066	3.31384
SSC3	143000000	144000000	110000011000101	WU_10.2_3_143012226_CA,WU_10.2_3_143692220_GA,ALGA0115437_CT,ALGA0117035_GA,ALGA0103732_GA,ALGA0115354_CA,MARC0008234_CT,ASGA0084857_TC,ALGA0117579_AG,ALGA0118810_CT,MARC0096867_AG,WU_10.2_3_143899548_AG,MARC0048667_TC,WU_10.2_3_143965094_CA,WU_10.2_3_143985369_AG	15	12	0.28,0.151,0.15,0.085,0.078,0.062,0.051,0.041,0.036,0.025,0.007,0.006	7.19752	0	3.6	9	5.3494e-05	ENSSSCG00000028849,ENSSSCG00000007071,FAM84A	-	36	15	41.6667	23	10.7	475	10.29	12,11,11,6,14,10,13,11,15,10,7,13,12,13,9,10,9,14,8,12,7,10,9	0.444022	3.98445
SSC3	143000000	144000000	101111101100111	WU_10.2_3_143012226_CA,WU_10.2_3_143692220_GA,ALGA0115437_CT,ALGA0117035_GA,ALGA0103732_GA,ALGA0115354_CA,MARC0008234_CT,ASGA0084857_TC,ALGA0117579_AG,ALGA0118810_CT,MARC0096867_AG,WU_10.2_3_143899548_AG,MARC0048667_TC,WU_10.2_3_143965094_CA,WU_10.2_3_143985369_AG	15	12	0.28,0.151,0.15,0.085,0.078,0.062,0.051,0.041,0.036,0.025,0.007,0.006	16.9096	2	8.5	22.5	3.61595e-10	ENSSSCG00000028849,ENSSSCG00000007071,FAM84A	-	90	52	57.7778	79	10.51	1083	10.07	13,11,8,15,9,15,13,16,10,10,11,14,11,9,12,10,14,9,11,16,9,9,11,9,8,13,13,12,4,8,11,9,10,12,11,4,8,11,11,15,9,16,10,13,14,12,14,9,11,15,12,10,7,11,10,4,5,11,13,13,3,10,8,9,9,6,11,8,10,9,11,11,12,9,10,8,11,10,11	0.186881	4.36941
SSC4	7000000	8000000	00100000000011000100000010000000000000001000001000000000	ASGA0017748_AG,WU_10.2_4_7050459_TG,WU_10.2_4_7075838_CA,H3GA0011666_GA,WU_10.2_4_7097260_AG,WU_10.2_4_7110034_TC,WU_10.2_4_7122047_GA,ALGA0022690_TC,WU_10.2_4_7146525_CT,ASGA0017783_TC,WU_10.2_4_7171647_CT,WU_10.2_4_7185799_AG,H3GA0011673_AG,WU_10.2_4_7212538_CT,ALGA0022705_TC,ASGA0017794_GA,WU_10.2_4_7259278_AG,ALGA0022712_AC,WU_10.2_4_7278978_TC,ASGA0017803_TC,ALGA0022719_AG,WU_10.2_4_7330095_…	56	35	0.078,0.076,0.07,0.047,0.041,0.039,0.038,0.035,0.028,0.028,0.028,0.027,0.026,0.025,0.022,0.022,0.02,0.019,0.017,0.017,0.011,0.01,0.01,0.009,0.007,0.007,0.007,0.007,0.006,0.006,0.006,0.006,0.006,0.005,0.005	7.6895	0	3.8	8.25	0.000143906	ST3GAL1,NDRG1	-	33	21	63.6364	34	9.97	534	10.22	7,13,7,14,9,10,7,14,7,9,11,10,13,10,10,13,12,8,11,14,8,6,8,10,8,6,9,14,10,13,7,13,12,6	0.592535	-2.44618
SSC4	137500000	138500000	00000000000001100000	WU_10.2_4_137516519_GA,WU_10.2_4_137545314_AG,MARC0077249_AG,ALGA0029391_GA,WU_10.2_4_137634119_AG,ALGA0029397_AG,ASGA0023202_CT,ASGA0023203_AG,ASGA0023208_TC,ALGA0029408_TC,WU_10.2_4_137833467_CT,ALGA0029436_CA,ASGA0023226_AG,ASGA0023249_TC,ASGA0092331_GA,ASGA0094950_CA,ASGA0023261_GA,ASGA0023262_GA,ASGA0023267_AG,ALGA0029464_GA	20	15	0.207,0.163,0.158,0.08,0.059,0.054,0.053,0.046,0.043,0.027,0.018,0.016,0.013,0.007,0.006	15.9985	1	8	34.5	8.26633e-18	ENSSSCG00000022534,BARHL2	BARHL2[lethal]:postnatal-lethality,-complete-penetrance	138	104	75.3623	116	9.66	1035	9.96	9,9,9,12,7,10,10,9,8,11,7,10,7,12,11,7,7,5,12,9,12,9,9,7,9,14,8,8,9,13,5,10,11,9,10,11,9,13,5,11,8,4,8,7,11,6,15,7,8,14,13,11,8,11,10,11,12,14,12,4,10,5,11,14,6,9,13,11,12,13,9,12,6,11,4,11,12,9,12,14,9,7,6,11,11,11,12,13,9,10,9,7,11,12,5,14,8,13,15,11,9,12,12,11,12,12,6,9,3,10,6,6,6,10,13,9	0.269849	-3.01205
SSC6	0	1000000	1001001110110111011100	ALGA0109178_AC,WU_10.2_6_127259_GA,WU_10.2_6_150933_TC,WU_10.2_6_215317_GT,WU_10.2_6_305886_GA,WU_10.2_6_347445_CT,WU_10.2_6_352561_AG,WU_10.2_6_386991_AG,WU_10.2_6_392950_AG,WU_10.2_6_468844_TC,WU_10.2_6_491331_GA,M1GA0026184_AG,WU_10.2_6_617158_GA,H3GA0055463_AG,WU_10.2_6_644798_GA,ALGA0119273_CT,H3GA0053623_CT,WU_10.2_6_827116_GA,WU_10.2_6_838291_CA,WU_10.2_6_843630_GA,WU_10.2_6_895963_CT,WU_1…	22	13	0.184,0.176,0.15,0.141,0.1,0.054,0.041,0.037,0.03,0.026,0.016,0.013,0.008	8.25437	0	4.1	8.25	0.000143906	DBNDD1,PRDM7,ENSSSCG00000029761,GAS8,TCF25,MC1R,TUBB3,SPIRE2,DEF8,FANCA,ZNF276,VPS9D1,SPATA2L,CDK10,CHMP1A,DPEP1,RPL13,ENSSSCG00000024756,ANKRD11,ENSSSCG00000024790,ACSF3,CDH15	TUBB3[lethal]:neonatal-lethality,-complete-penetrance,ANKRD11[lethal]:embryonic-lethality-during-organogenesis,-complete-penetrance;preweaning-lethality,-complete-penetrance	33	16	48.4848	14	9.71	563	10.39	9,14,12,8,10,7,13,15,12,5,6,6,10,9	0.440838	-6.54475
SSC6	15000000	16000000	00000000000000000000000000000001000000	WU_10.2_6_15059064_GA,WU_10.2_6_15095036_GA,ASGA0027648_CT,ASGA0027650_TC,M1GA0008365_AG,M1GA0008368_AG,WU_10.2_6_15183766_CA,WU_10.2_6_15244520_GT,MARC0041561_AG,ALGA0114559_TC,WU_10.2_6_15287356_GA,MARC0034453_TC,MARC0075761_AG,WU_10.2_6_15347339_CA,ALGA0113698_CA,ALGA0120777_CT,ASGA0100740_TC,ALGA0117065_TC,ASGA0094879_TC,ALGA0123614_TC,MARC0016831_AG,WU_10.2_6_15534833_CT,ASGA0095962_AG,WU_10…	38	18	0.323,0.15,0.083,0.073,0.061,0.039,0.032,0.032,0.031,0.029,0.026,0.016,0.013,0.009,0.008,0.006,0.005,0.005	14.5408	3	7.3	22	5.24893e-10	ZFHX3	ZFHX3[lethal]:preweaning-lethality,-incomplete-penetrance;postnatal-lethality,-incomplete-penetrance;prenatal-lethality,-complete-penetrance	88	77	87.5	50	10.78	743	10.29	11,15,8,13,11,8,6,10,5,13,12,10,13,12,10,11,14,10,11,11,10,13,10,9,15,4,13,13,12,11,8,11,11,15,6,11,12,11,10,18,9,11,15,7,7,14,6,11,10,12	0.238184	4.7619
SSC6	43000000	44000000	00000011010100000	INRA0059537_AG,MARC0017436_AG,H3GA0055874_TC,MARC0070514_AG,DIAS0000020_AG,ASGA0087439_TG,WU_10.2_6_43205310_TC,ASGA0085299_CT,DIAS0004358_TA,WU_10.2_6_43338310_TC,ALGA0124503_AG,WU_10.2_6_43634682_AG,DIAS0003489_AG,ASGA0096606_AG,MARC0014518_TC,M1GA0025063_AG,ALGA0103194_TC	17	10	0.275,0.186,0.169,0.11,0.056,0.051,0.043,0.032,0.031,0.028	11.188	3	5.6	17.25	6.72762e-08	MAP4K1,EIF3K,ACTN4,CAPN12,ENSSSCG00000024281,ECH1,ENSSSCG00000028626,RINL,SIRT2,LGALS4,NFKBIB,ENSSSCG00000002972,FBXO17,ENSSSCG00000021333,ENSSSCG00000021959,NCCRP1,ENSSSCG00000030520,ENSSSCG00000002971,ENSSSCG00000002969,ENSSSCG00000002968,ENSSSCG00000010716,ENSSSCG00000002976,SPMI,ENSSSCG00000002978,PSP-II,ENSSSCG00000021947,ENSSSCG00000002980,DMBT1,ENSSSCG00000002987,TIMM50,SUPT5H,ENSSSCG00000…	ACTN4[lethal]:perinatal-lethality,-incomplete-penetrance;preweaning-lethality;preweaning-lethality,-incomplete-penetrance,DMBT1[lethal]:embryonic-lethality-between-implantation-and-somite-formation,-complete-penetrance,TIMM50[lethal]:preweaning-lethality,-complete-penetrance	63	39	61.9048	52	10.06	727	10.24	13,12,9,12,2,10,10,15,10,11,7,6,10,12,11,8,9,10,10,11,9,11,9,14,1,6,10,9,10,12,6,13,15,7,11,12,12,10,10,8,14,8,12,10,6,13,10,12,13,12,11,9	0.648427	-1.75781
SSC6	44000000	48000000	00000000011000000011000000110100010000	MARC0012283_TC,ALGA0102522_AG,ASGA0091829_TC,MARC0072257_TC,ASGA0103241_TC,ALGA0121396_AG,MARC0042606_AG,H3GA0052956_TC,ALGA0104615_TC,WU_10.2_6_44535099_CT,DIAS0000101_AG,WU_10.2_6_45143458_CA,MARC0010680_TG,ASGA0093641_TC,ALGA0115540_TC,MARC0004741_TC,ALGA0119679_AG,DIAS0002644_AG,DIAS0000991_AG,MARC0094560_AG,ALGA0103984_TC,ASGA0100990_AG,ALGA0120679_AG,DIAS0004783_AG,ALGA0114645_AG,MARC007099…	38	11	0.278,0.226,0.196,0.082,0.078,0.051,0.031,0.009,0.008,0.007,0.006	10.2041	0	5.1	6.5	0.00095425	ENSSSCG00000029254,LEUTX,FCGBP,FBL,DYRK1B,ENSSSCG00000027585,ENSSSCG00000002988,MAP3K10,TTC9B,CNTD2,AKT2,C19orf47,HIPK4,PRX,SERTAD1,SERTAD3,BLVRB,PLD3,ENSSSCG00000022438,ITPKC,C19orf54,SNRPA,ENSSSCG00000002997,ENSSSCG00000002996,EGLN2,CYP2F1,ENSSSCG00000026331,NUMBL,ENSSSCG00000022808,CYP2B6,ENSSSCG00000028298,AXL,ENSSSCG00000024627,ENSSSCG00000026296,HNRNPUL1,ENSSSCG00000003016,TGFB1,B9D2,TMEM91…	FBL[lethal]:embryonic-lethality-before-implantation,-complete-penetrance;prenatal-lethality,-incomplete-penetrance,TGFB1[lethal]:prenatal-lethality,-incomplete-penetrance;lethality-at-weaning,-complete-penetrance;postnatal-lethality,-complete-penetrance;postnatal-lethality;postnatal-lethality,-incomplete-penetrance;embryonic-lethality-during-organogenesis,-incomplete-penetrance;lethality-througho…	26	11	42.3077	19	10.05	659	10.24	12,10,11,11,10,8,14,10,10,10,12,13,7,10,12,10,6,10,5	0.725117	-1.85547
SSC9	2500000	3500000	0000000000000000000010000000	WU_10.2_9_2505354_TC,ALGA0050431_TC,H3GA0025951_AG,ASGA0040734_GA,ALGA0050408_AG,ALGA0050449_AC,ALGA0050457_TG,ALGA0050463_AG,ALGA0050466_TC,H3GA0025990_AG,H3GA0025992_AC,ALGA0050490_TG,ASGA0040812_AG,H3GA0026005_CT,ALGA0104542_AG,ASGA0094021_AG,ALGA0110004_TC,H3GA0054852_GA,MARC0038074_TC,WU_10.2_9_3146107_TC,WU_10.2_9_3149669_CT,MARC0015213_AG,ALGA0050519_TC,WU_10.2_9_3323201_AG,WU_10.2_9_33446…	28	14	0.215,0.135,0.119,0.11,0.096,0.055,0.047,0.047,0.034,0.031,0.029,0.029,0.013,0.005	23.7792	3	11.9	43.25	2.73762e-20	ENSSSCG00000029634,ENSSSCG00000014598,OLFML1,SYT9,ZNF215,ENSSSCG00000028499,OR10A4,ENSSSCG00000024851,ENSSSCG00000028050,ENSSSCG00000014606,ENSSSCG00000022928,ENSSSCG00000014614,ENSSSCG00000020877,ENSSSCG00000026560,ENSSSCG00000014608,ENSSSCG00000014605,ENSSSCG00000023061,ENSSSCG00000024421,ENSSSCG00000014612	-	173	118	68.2081	168	9.98	1339	10.22	13,9,8,11,12,7,10,16,8,13,15,8,10,12,12,11,7,12,16,11,7,15,9,11,9,7,14,11,10,14,11,12,6,7,5,14,10,13,11,13,7,13,13,10,11,10,3,11,10,11,11,8,10,11,10,12,9,12,11,11,10,8,8,10,9,3,10,11,1,10,11,15,13,8,7,8,11,6,8,9,9,7,13,10,10,15,8,12,13,13,11,13,4,6,10,11,12,7,6,13,10,5,8,9,11,14,11,6,8,13,7,5,8,11,10,5,9,8,8,8,15,11,7,14,18,14,8,13,3,7,12,13,7,11,10,13,6,8,10,11,11,10,14,10,11,5,12,10,15,11,9,7,1…	0.307899	-2.34834
SSC9	108000000	111000000	00101101011111000	WU_10.2_9_108219840_TG,ALGA0054305_TC,DRGA0009620_AC,WU_10.2_9_108576795_GT,WU_10.2_9_108682614_TG,MARC0018653_TC,ASGA0044076_TC,WU_10.2_9_109419811_TC,WU_10.2_9_109593022_GA,WU_10.2_9_109681847_GA,MARC0102227_AG,ASGA0044077_TC,ASGA0091204_TC,ALGA0054317_TG,ALGA0054320_AG,WU_10.2_9_110799107_CT,WU_10.2_9_110838036_CT	17	9	0.355,0.19,0.13,0.074,0.068,0.064,0.044,0.043,0.007	26.0022	4	13	66.25	1.08135e-31	CACNA2D1,HGF,ENSSSCG00000015404,ENSSSCG00000026556,ENSSSCG00000026456,SEMA3C,ENSSSCG00000027203,CH242-168I5.2,CD36,GNAT3,GNAI1	HGF[lethal]:lethality-throughout-fetal-growth-and-development,-complete-penetrance,SEMA3C[lethal]:perinatal-lethality,-incomplete-penetrance;neonatal-lethality,-incomplete-penetrance	265	194	73.2075	174	10.01	1299	10.23	13,10,12,10,9,9,14,9,11,12,13,7,12,10,11,4,10,12,11,14,10,8,8,11,13,10,7,10,11,6,10,8,11,8,15,10,8,6,9,9,11,9,7,13,13,13,4,8,8,9,10,9,13,6,14,11,9,7,10,12,14,12,11,13,10,10,2,5,4,12,12,12,8,8,6,9,10,6,15,7,5,13,10,11,8,8,6,9,11,12,11,7,11,8,10,10,12,10,12,6,10,11,11,12,6,16,13,10,11,9,9,13,13,5,11,11,13,9,10,12,7,14,10,10,11,11,6,13,14,13,12,10,8,11,10,8,9,10,12,11,13,10,9,9,8,11,7,10,10,9,12,10,…	0.296119	-2.15054
SSC10	1500000	2500000	000110000010100110001111101101000	WU_10.2_10_1548070_GT,ALGA0056199_TC,ALGA0056202_CT,H3GA0028893_AG,MARC0092286_TC,ASGA0045648_AG,ALGA0056208_GT,WU_10.2_10_1827536_CA,WU_10.2_10_1837840_CA,WU_10.2_10_1878694_GA,WU_10.2_10_1918989_GT,ALGA0056216_CT,H3GA0028897_AG,ASGA0045664_TC,H3GA0028898_AG,ALGA0056229_CT,ALGA0056232_CT,WU_10.2_10_2101855_TC,WU_10.2_10_2120224_CA,INRA0032846_CT,MARC0045639_AG,ALGA0056248_CT,ASGA0045707_AG,WU_10…	33	21	0.276,0.096,0.088,0.081,0.072,0.072,0.067,0.039,0.036,0.031,0.019,0.016,0.011,0.01,0.009,0.007,0.006,0.006,0.006,0.005,0.005	6.28644	0	3.1	7	0.000607603	ENSSSCG00000010805,ENSSSCG00000010801,B3GALT2,ENSSSCG00000010802	-	28	18	64.2857	17	11.65	334	10.55	8,10,12,16,12,9,11,15,14,7,15,13,11,12,11,13,9	0.104204	10.4265
SSC10	23750000	24250000	00000001000100000100	WU_10.2_10_23753962_GA,ASGA0049094_AC,WU_10.2_10_23849638_AG,WU_10.2_10_23853636_TC,WU_10.2_10_23857631_AG,ASGA0049097_GA,ALGA0060137_CT,WU_10.2_10_23896067_CA,ASGA0049100_GA,ASGA0049104_CT,WU_10.2_10_23938610_AG,M1GA0014500_TC,WU_10.2_10_23976591_GA,WU_10.2_10_23995058_AG,ALGA0060148_CT,WU_10.2_10_24084220_TC,WU_10.2_10_24095414_AG,WU_10.2_10_24138641_GA,WU_10.2_10_24146914_TC,WU_10.2_10_2417171…	20	11	0.365,0.355,0.072,0.07,0.043,0.032,0.024,0.011,0.008,0.007,0.006	14.3586	0	7.2	12.25	1.15266e-06	KCNT2	-	49	25	51.0204	34	10.29	685	10.11	7,5,9,11,12,13,14,11,12,13,6,11,11,11,15,12,14,14,9,13,6,6,6,11,4,7,12,12,12,9,9,9,15,9	0.727667	1.78042
SSC11	70500000	73500000	0100011011010000111001111110110110111111011101101010111000011001110101101	ALGA0063039_TC,ALGA0063044_GT,ALGA0063048_TC,WU_10.2_11_70943262_GA,MARC0007885_AC,WU_10.2_11_71047777_TC,ASGA0051341_AG,MARC0104101_AG,H3GA0032227_TC,MARC0033415_AC,ALGA0063123_AG,WU_10.2_11_71701781_GA,ALGA0063150_TC,M1GA0015199_TG,WU_10.2_11_71969968_AG,ASGA0051412_AG,WU_10.2_11_72007669_TC,H3GA0032245_TC,ASGA0051420_TC,WU_10.2_11_72070454_CT,ASGA0051424_TC,WU_10.2_11_72098317_AG,ASGA0051428_T…	73	26	0.276,0.101,0.07,0.063,0.047,0.04,0.029,0.024,0.023,0.018,0.016,0.016,0.013,0.013,0.011,0.011,0.009,0.009,0.008,0.008,0.008,0.006,0.006,0.006,0.005,0.005	9.36589	2	4.7	12.75	7.27862e-07	ENSSSCG00000009498,ENSSSCG00000009496,ENSSSCG00000026286,ENSSSCG00000022549,ENSSSCG00000026284,ENSSSCG00000009497,ENSSSCG00000009499,ENSSSCG00000028848,ENSSSCG00000021301,ENSSSCG00000023598,ENSSSCG00000027851,CLDN10,DZIP1,DNAJC3,ENSSSCG00000028678,ENSSSCG00000030146,ENSSSCG00000009502,ENSSSCG00000009503,HS6ST3	DZIP1[lethal]:embryonic-lethality-during-organogenesis,-incomplete-penetrance	51	37	72.549	35	9.31	651	9.8	9,9,9,9,10,12,12,9,9,12,10,11,10,11,7,5,12,12,9,10,12,8,8,6,6,9,9,11,10,14,8,5,6,8,9	0.213048	-5
SSC11	71000000	72000000	11011010000	WU_10.2_11_71047777_TC,ASGA0051341_AG,MARC0104101_AG,H3GA0032227_TC,MARC0033415_AC,ALGA0063123_AG,WU_10.2_11_71701781_GA,ALGA0063150_TC,M1GA0015199_TG,WU_10.2_11_71969968_AG,ASGA0051412_AG	11	13	0.4,0.203,0.077,0.053,0.051,0.047,0.04,0.026,0.025,0.013,0.013,0.009,0.005	15.3426	3	7.7	20.5	8.42156e-11	ENSSSCG00000026286,ENSSSCG00000022549,ENSSSCG00000026284,ENSSSCG00000009497,ENSSSCG00000009499,ENSSSCG00000028848,ENSSSCG00000021301,ENSSSCG00000023598,ENSSSCG00000027851,CLDN10	-	82	64	78.0488	71	10.14	952	10.08	9,9,5,12,10,9,9,10,11,10,12,12,9,14,9,11,12,13,12,10,11,14,14,10,15,10,11,11,13,7,13,5,9,12,14,12,12,10,9,4,10,12,10,12,7,8,8,6,4,6,11,9,7,13,9,11,11,10,14,8,5,6,11,10,10,9,12,15,15,8,9	0.852797	0.595238
SSC11	71000000	73000000	0001100001010100101111111011001111111111110101	WU_10.2_11_71047777_TC,ASGA0051341_AG,MARC0104101_AG,H3GA0032227_TC,MARC0033415_AC,ALGA0063123_AG,WU_10.2_11_71701781_GA,ALGA0063150_TC,M1GA0015199_TG,WU_10.2_11_71969968_AG,ASGA0051412_AG,WU_10.2_11_72007669_TC,H3GA0032245_TC,ASGA0051420_TC,WU_10.2_11_72070454_CT,ASGA0051424_TC,WU_10.2_11_72098317_AG,ASGA0051428_TC,ASGA0051431_AG,WU_10.2_11_72152642_AG,ALGA0063183_TG,WU_10.2_11_72209198_TC,WU_10…	46	19	0.388,0.117,0.077,0.074,0.042,0.04,0.025,0.022,0.02,0.019,0.015,0.01,0.009,0.009,0.009,0.007,0.006,0.006,0.006	15.4155	0	7.7	20.5	8.42156e-11	ENSSSCG00000026286,ENSSSCG00000022549,ENSSSCG00000026284,ENSSSCG00000009497,ENSSSCG00000009499,ENSSSCG00000028848,ENSSSCG00000021301,ENSSSCG00000023598,ENSSSCG00000027851,CLDN10,DZIP1,DNAJC3,ENSSSCG00000028678,ENSSSCG00000030146,ENSSSCG00000009502,ENSSSCG00000009503	DZIP1[lethal]:embryonic-lethality-during-organogenesis,-incomplete-penetrance	82	62	75.6098	75	10.23	984	10.13	15,13,7,11,8,9,8,12,8,12,14,12,6,9,8,6,9,11,5,12,11,9,15,10,14,12,9,2,11,4,13,7,11,13,12,15,9,13,12,9,8,13,16,9,13,9,6,8,12,11,9,11,10,10,8,13,15,12,8,12,14,13,8,9,9,8,3,14,14,7,11,11,9,9,9	0.78001	0.987167
SSC11	73000000	73500000	0000100000000000000000	H3GA0032278_GA,WU_10.2_11_73096258_TC,MARC0032360_CT,ALGA0063294_AG,ASGA0105246_AG,ALGA0105046_TC,ASGA0103503_GT,ALGA0112357_AG,ASGA0098293_AG,MARC0003871_TG,ASGA0095166_CT,ALGA0118829_AG,ALGA0102750_TG,ASGA0100775_TC,ASGA0103939_AG,ASGA0091209_TC,ASGA0106057_TC,WU_10.2_11_73410082_TG,ASGA0091145_AG,WU_10.2_11_73450396_AC,ALGA0114512_TC,WU_10.2_11_73492913_AG	22	11	0.51,0.185,0.062,0.053,0.04,0.033,0.027,0.015,0.015,0.014,0.006	10.5321	0	5.3	11.75	1.86271e-06	HS6ST3	-	47	21	44.6809	61	10.34	765	10.24	11,8,12,12,12,13,14,6,13,13,12,15,11,7,4,8,10,11,10,10,11,11,10,7,9,9,15,15,12,12,8,10,6,10,3,10,4,6,13,13,12,11,7,9,16,11,16,10,8,8,12,7,8,6,13,10,12,13,11,12,13	0.787585	0.976562
SSC12	50500000	51500000	111000000001101010	WU_10.2_12_50505783_GT,H3GA0034597_AG,ALGA0066740_TC,H3GA0034599_TC,ASGA0054900_AG,WU_10.2_12_50640918_GA,ALGA0117245_CT,ASGA0054903_TG,ALGA0066768_TC,ASGA0054919_CT,ASGA0054953_AG,WU_10.2_12_50967169_TC,ALGA0066854_AG,WU_10.2_12_51315340_CA,H3GA0034642_AG,ASGA0054989_AC,WU_10.2_12_51414289_CT,WU_10.2_12_51467807_CT	18	11	0.326,0.273,0.24,0.048,0.03,0.011,0.009,0.009,0.008,0.007,0.006	9.67566	0	4.8	20.25	1.41533e-10	PAFAH1B1,CLUH,ENSSSCG00000017834,ENSSSCG00000025617,ENSSSCG00000027054,ENSSSCG00000025360,RAP1GAP2,ENSSSCG00000017838,ENSSSCG00000017839,ENSSSCG00000026065,ENSSSCG00000024366,ENSSSCG00000017843,ENSSSCG00000027193,ENSSSCG00000024173,ENSSSCG00000023490,ENSSSCG00000027631,ENSSSCG00000029704,ENSSSCG00000022583,ENSSSCG00000025650,ENSSSCG00000028570,ENSSSCG00000021855,ENSSSCG00000017856,ENSSSCG00000027…	PAFAH1B1[lethal]:postnatal-lethality,-complete-penetrance;embryonic-lethality,-complete-penetrance;embryonic-lethality-between-implantation-and-somite-formation,-complete-penetrance;embryonic-lethality-at-implantation,-complete-penetrance,ASPA[lethal]:preweaning-lethality,-incomplete-penetrance	81	48	59.2593	41	10.12	695	10.29	12,9,14,9,11,11,11,11,11,10,13,15,10,7,11,10,11,7,8,8,8,8,10,10,12,9,10,12,8,9,10,16,11,1,9,10,9,10,5,15,14	0.705017	-1.65209
SSC14	92000000	96000000	000000000000000000000000000000001111101011111110000000000	ALGA0079403_GA,ASGA0064884_CT,MARC0014799_GA,MARC0046984_AG,ALGA0079405_GT,ALGA0079407_GA,WU_10.2_14_92540466_AG,ALGA0079408_AG,ASGA0064890_AC,ALGA0079411_AG,ALGA0079416_AG,ASGA0064895_TC,ALGA0079421_AC,H3GA0041246_AG,H3GA0041247_CG,ALGA0079422_CT,INRA0045383_GT,ALGA0079424_CT,INRA0045391_AG,MARC0039132_AG,ALGA0079436_CT,CASI0000717_CA,H3GA0041266_TC,ALGA0079442_AG,INRA0045411_AG,CASI0010207_AG,H…	57	12	0.361,0.187,0.101,0.082,0.076,0.063,0.049,0.027,0.012,0.008,0.007,0.006	16.4176	2	8.2	23	2.57401e-09	GHITM,C10orf99,CDHR1,LRIT2,LRIT1,RGR,CCSER2,GRID1,ENSSSCG00000026950,ENSSSCG00000021303,ENSSSCG00000029820,ENSSSCG00000010355,ENSSSCG00000010356,ENSSSCG00000010353,WAPL,OPN4,LDB3,ENSSSCG00000026339,C14H10orf116,ENSSSCG00000021159,ENSSSCG00000026850,BMPR1A,ENSSSCG00000024048,ENSSSCG00000021391,ENSSSCG00000026923,ENSSSCG00000025823,GLUD1,GPRIN2,ENSSSCG00000028341,FAM35A,NPY4R,ANXA8,ANTXRL	WAPL[lethal]:prenatal-lethality,-complete-penetrance,LDB3[lethal]:postnatal-lethality,-complete-penetrance;neonatal-lethality,-incomplete-penetrance;postnatal-lethality,-incomplete-penetrance,BMPR1A[lethal]:embryonic-lethality-between-implantation-and-somite-formation,-complete-penetrance;prenatal-lethality;neonatal-lethality,-complete-penetrance;postnatal-lethality,-complete-penetrance;embryonic…	92	59	64.1304	83	10.67	975	10.45	13,8,11,12,11,4,12,15,13,10,11,13,7,12,13,6,11,11,9,16,14,7,12,12,5,7,13,9,10,8,11,11,10,14,8,11,12,7,9,11,7,16,11,11,12,10,12,9,12,15,4,11,7,16,5,7,10,12,13,10,7,16,13,4,14,10,11,17,8,13,11,9,13,14,10,9,14,11,9,13,7,12,12	0.50917	2.10526
SSC14	94000000	98000000	1111110111111100000000000000000000000000000000000000000000000001	WU_10.2_14_94028573_GA,MARC0041893_AG,ALGA0079481_AG,ASGA0064940_AG,WU_10.2_14_94574645_CA,WU_10.2_14_94777468_TC,SIRI0001314_AG,MARC0036001_TC,ALGA0079490_AG,ASGA0064946_TC,ASGA0064951_AG,WU_10.2_14_95075832_AG,ALGA0079494_TC,H3GA0041302_TC,ALGA0079501_GA,MARC0014758_GA,ALGA0079502_AC,H3GA0041304_GA,DIAS0001234_GA,MARC0085073_GA,DRGA0017352_TC,MARC0089530_GA,ASGA0065051_GA,MARC0041334_GT,INRA004…	64	17	0.284,0.239,0.088,0.07,0.058,0.051,0.045,0.026,0.016,0.015,0.013,0.012,0.009,0.008,0.008,0.007,0.005	10.113	3	5.1	16.5	1.00839e-08	ENSSSCG00000029820,ENSSSCG00000010355,ENSSSCG00000010356,ENSSSCG00000010353,WAPL,OPN4,LDB3,ENSSSCG00000026339,C14H10orf116,ENSSSCG00000021159,ENSSSCG00000026850,BMPR1A,ENSSSCG00000024048,ENSSSCG00000021391,ENSSSCG00000026923,ENSSSCG00000025823,GLUD1,GPRIN2,ENSSSCG00000028341,FAM35A,NPY4R,ANXA8,ANTXRL,ZNF488,RBP3,GDF2,GDF10,PTPN20,FRMPD2,MAPK8,ENSSSCG00000025840,MAPK8,ENSSSCG00000010381,WDFY4,LRRC…	WAPL[lethal]:prenatal-lethality,-complete-penetrance,LDB3[lethal]:postnatal-lethality,-complete-penetrance;neonatal-lethality,-incomplete-penetrance;postnatal-lethality,-incomplete-penetrance,BMPR1A[lethal]:embryonic-lethality-between-implantation-and-somite-formation,-complete-penetrance;prenatal-lethality;neonatal-lethality,-complete-penetrance;postnatal-lethality,-complete-penetrance;embryonic…	66	45	68.1818	46	9.46	633	9.9	8,14,10,11,9,15,11,7,4,12,10,8,8,7,13,9,14,11,10,12,8,4,6,6,10,6,11,7,8,10,6,9,16,10,13,6,10,9,12,5,11,10,7,7,12,13	0.311661	-4.44444
SSC16	85500000	86500000	1001100101	ALGA0092388_GA,ALGA0092396_TC,ASGA0074835_CA,WU_10.2_16_85677427_CT,MARC0077963_AG,WU_10.2_16_85782835_TG,WU_10.2_16_85861621_TC,WU_10.2_16_85889875_GT,WU_10.2_16_85941089_AG,M1GA0024878_GA	10	11	0.355,0.235,0.16,0.054,0.053,0.04,0.028,0.025,0.022,0.006,0.005	10.8418	1	5.4	17.25	8.22394e-08	IRX4,MRPL36,NDUFS6,LPCAT1,SLC6A3,ENSSSCG00000017119,TERT,SLC6A18,SLC6A19,SLC12A7,CLPTM1L,CH242-128B1.1,CH242-128B1.2,ENSSSCG00000020913	LPCAT1[lethal]:neonatal-lethality,-complete-penetrance,SLC6A3[lethal]:lethality,-incomplete-penetrance	69	23	33.3333	53	9.38	750	10.09	11,9,8,11,9,11,5,10,9,8,6,11,12,6,10,11,5,11,8,6,13,9,9,10,14,11,9,8,11,12,9,11,11,9,3,8,11,12,5,14,10,7,9,12,8,7,9,10,11,14,10,8,6	0.0460464	-7.03667
SSC17	10500000	11000000	100010000100	WU_10.2_17_10568217_GA,WU_10.2_17_10572614_TC,WU_10.2_17_10660706_CT,WU_10.2_17_10673846_GA,WU_10.2_17_10695307_TC,WU_10.2_17_10764677_AG,ASGA0075426_TC,ALGA0093220_TC,ALGA0093217_TC,WU_10.2_17_10852755_CT,MARC0044482_TG,WU_10.2_17_10917028_TG	12	22	0.182,0.139,0.099,0.08,0.066,0.064,0.054,0.045,0.036,0.034,0.031,0.023,0.021,0.01,0.009,0.008,0.007,0.007,0.006,0.005,0.005,0.005	9.01968	0	4.5	7	0.000607603	IDO1,ENSSSCG00000025016,ENSSSCG00000023054,ADAM18	-	28	12	42.8571	22	11.18	621	10.14	14,12,7,11,6,12,14,10,10,6,10,15,10,11,9,13,13,11,14,11,14,13	0.0771099	10.2564
