# Supplementary material for: A systematic survey to identify lethal recessive variation in highly managed pig populations
Source: BMC Genomics. 2017 Nov 9;18:858. doi: 10.1186/s12864-017-4278-1 (PMC5680825; doi:10.1186/s12864-017-4278-1)
Supplement: Supplementary file 3 — Genomic loci enriched for haplotypes exhibiting missing or depleted homozygosity. (XLSX 25 kb) [file 12864_2017_4278_MOESM3_ESM.xlsx]

## Sheet: TableS1
Table S1. Genomic loci enriched for haplotypes exhibiting missing or depleted homozygosity.
Breed	Chromosome	Start	End	Genotype	Markers_REF-ALT	Haplotype_length	Number of haplotypes in window	Haplotypes frequencies in window (high -> low)	Observed homozygotes	Haplotype frequency	Expected homozygotes	Excact_binomial_test	Genes in window	MGI lethal knockout phenotypes	Genotyped carrier progeny	Heterozygote carrier progeny	Carrier by carrier litters (C*C)
Boar	Chr1	294000000	298000000	AAAGTTGATCTCATGCTAATTTCGGATACCTTCAGTCGAGGCGGGTCTGCAGA	H3GA0004696_AG,MARC0042411_AG,ALGA0010061_AG,ALGA0118938_GA,MARC0105290_TG,ALGA0123290_TC,WU_10.2_1_294225912_GA,M1GA0001546_AG,MARC0038335_TG,WU_10.2_1_294356794_CT,WU_10.2_1_294440947_TG,ASGA0007436_CT,WU_10.2_1_294500314_AC,INRA0007489_TC,WU_10.2_1_294548104_GT,WU_10.2_1_294583850_CA,ALGA0010096_TC,H3GA0004743_AG,ALGA0010101_AG,H3GA0004746_TC,CASI0009856_TC,WU_10.2_1_295109980_TC,ALGA0105013_C…	53	27	0.206,0.137,0.08,0.06,0.055,0.038,0.034,0.032,0.031,0.028,0.027,0.025,0.023,0.018,0.017,0.016,0.01,0.009,0.009,0.009,0.008,0.008,0.006,0.006,0.005,0.005,0.005	2	6	14.5	1.1293e-07	DAB2IP,NDUFA8,MORN5,LHX6,RBM18,MRRF,PTGS1,ENSSSCG00000005534,ENSSSCG00000028903,ENSSSCG00000005536,ENSSSCG00000005559,ENSSSCG00000023988,ENSSSCG00000024890,ENSSSCG00000005541,ENSSSCG00000027082,ENSSSCG00000005871,ENSSSCG00000027732,ENSSSCG00000029564,ENSSSCG00000022433,ENSSSCG00000005544,ENSSSCG00000025505,ENSSSCG00000005549,ENSSSCG00000028498,ENSSSCG00000023652,ENSSSCG00000005551,ENSSSCG00000005…	NDUFA8[lethal]:preweaning-lethality,-complete-penetrance,LHX6[lethal]:postnatal-lethality,-complete-penetrance;preweaning-lethality,-incomplete-penetrance,PTGS1[lethal]:perinatal-lethality,-incomplete-penetrance;neonatal-lethality,-complete-penetrance;prenatal-lethality;postnatal-lethality,-complete-penetrance;neonatal-lethality,-incomplete-penetrance,STRBP[lethal]:postnatal-lethality,-incomplete…	58	22	58
Large White	Chr1	294000000	296000000	AGAGGTAATCGTATGCTAGTTCAAGGCG	H3GA0004696_GA,MARC0042411_AG,ALGA0010061_AG,ALGA0118938_AG,MARC0105290_TG,ALGA0123290_TC,WU_10.2_1_294225912_AG,M1GA0001546_AG,MARC0038335_TG,WU_10.2_1_294356794_CT,WU_10.2_1_294440947_GT,ASGA0007436_TC,WU_10.2_1_294500314_AC,INRA0007489_TC,WU_10.2_1_294548104_GT,WU_10.2_1_294583850_CA,ALGA0010096_TC,H3GA0004743_AG,ALGA0010101_AG,H3GA0004746_CT,CASI0009856_TC,WU_10.2_1_295109980_TC,ALGA0105013_C…	28	25	0.107,0.097,0.089,0.081,0.079,0.062,0.043,0.035,0.032,0.031,0.03,0.029,0.029,0.027,0.024,0.023,0.019,0.019,0.017,0.015,0.014,0.008,0.007,0.007,0.005	0	3.1	7.25	0.000143906	DAB2IP,NDUFA8,MORN5,LHX6,RBM18,MRRF,PTGS1,ENSSSCG00000005534,ENSSSCG00000028903,ENSSSCG00000005536,ENSSSCG00000005559,ENSSSCG00000023988,ENSSSCG00000024890,ENSSSCG00000005541,ENSSSCG00000027082,ENSSSCG00000005871,ENSSSCG00000027732,ENSSSCG00000029564,ENSSSCG00000022433,ENSSSCG00000005544,ENSSSCG00000025505,ENSSSCG00000005549,ENSSSCG00000028498,ENSSSCG00000023652,ENSSSCG00000005551,ENSSSCG00000005…	NDUFA8[lethal]:preweaning-lethality,-complete-penetrance,LHX6[lethal]:postnatal-lethality,-complete-penetrance;preweaning-lethality,-incomplete-penetrance,PTGS1[lethal]:perinatal-lethality,-incomplete-penetrance;neonatal-lethality,-complete-penetrance;prenatal-lethality;postnatal-lethality,-complete-penetrance;neonatal-lethality,-incomplete-penetrance	29	21	56
Large White	Chr1	294000000	298000000	GAAATCAGGTTCCCGATGGCTCAAAATACTTTCGGGTCGGGCGGGTCTGCATCGG	H3GA0004696_GA,MARC0042411_AG,ALGA0010061_AG,ALGA0118938_AG,MARC0105290_TG,ALGA0123290_TC,WU_10.2_1_294225912_AG,M1GA0001546_AG,MARC0038335_TG,WU_10.2_1_294356794_CT,WU_10.2_1_294440947_GT,ASGA0007436_TC,WU_10.2_1_294500314_AC,INRA0007489_TC,WU_10.2_1_294548104_GT,WU_10.2_1_294583850_CA,ALGA0010096_TC,H3GA0004743_AG,ALGA0010101_AG,H3GA0004746_CT,CASI0009856_TC,WU_10.2_1_295109980_TC,ALGA0105013_C…	55	33	0.086,0.083,0.08,0.061,0.055,0.052,0.032,0.032,0.031,0.028,0.028,0.027,0.026,0.026,0.022,0.022,0.018,0.018,0.016,0.013,0.013,0.012,0.01,0.01,0.009,0.007,0.006,0.006,0.006,0.006,0.006,0.005,0.005	0	5.2	34.75	8.12355e-19	DAB2IP,NDUFA8,MORN5,LHX6,RBM18,MRRF,PTGS1,ENSSSCG00000005534,ENSSSCG00000028903,ENSSSCG00000005536,ENSSSCG00000005559,ENSSSCG00000023988,ENSSSCG00000024890,ENSSSCG00000005541,ENSSSCG00000027082,ENSSSCG00000005871,ENSSSCG00000027732,ENSSSCG00000029564,ENSSSCG00000022433,ENSSSCG00000005544,ENSSSCG00000025505,ENSSSCG00000005549,ENSSSCG00000028498,ENSSSCG00000023652,ENSSSCG00000005551,ENSSSCG00000005…	NDUFA8[lethal]:preweaning-lethality,-complete-penetrance,LHX6[lethal]:postnatal-lethality,-complete-penetrance;preweaning-lethality,-incomplete-penetrance,PTGS1[lethal]:perinatal-lethality,-incomplete-penetrance;neonatal-lethality,-complete-penetrance;prenatal-lethality;postnatal-lethality,-complete-penetrance;neonatal-lethality,-incomplete-penetrance,STRBP[lethal]:postnatal-lethality,-incomplete…	139	82	135
Large White	Chr1	294500000	295500000	CCGATGGCTCAAG	WU_10.2_1_294500314_AC,INRA0007489_TC,WU_10.2_1_294548104_GT,WU_10.2_1_294583850_CA,ALGA0010096_TC,H3GA0004743_AG,ALGA0010101_AG,H3GA0004746_CT,CASI0009856_TC,WU_10.2_1_295109980_TC,ALGA0105013_CA,WU_10.2_1_295412996_AG,ALGA0010175_AG	13	17	0.171,0.156,0.108,0.099,0.083,0.069,0.045,0.039,0.031,0.031,0.025,0.023,0.02,0.019,0.019,0.017,0.009	0	2	7.5	0.00013846	NDUFA8,MORN5,LHX6,RBM18,MRRF,PTGS1,ENSSSCG00000005534,ENSSSCG00000028903,ENSSSCG00000005536,ENSSSCG00000005559,ENSSSCG00000023988,ENSSSCG00000024890,ENSSSCG00000005541,ENSSSCG00000027082,ENSSSCG00000005871,ENSSSCG00000027732,ENSSSCG00000029564,ENSSSCG00000022433,ENSSSCG00000005544,ENSSSCG00000025505	NDUFA8[lethal]:preweaning-lethality,-complete-penetrance,LHX6[lethal]:postnatal-lethality,-complete-penetrance;preweaning-lethality,-incomplete-penetrance,PTGS1[lethal]:perinatal-lethality,-incomplete-penetrance;neonatal-lethality,-complete-penetrance;prenatal-lethality;postnatal-lethality,-complete-penetrance;neonatal-lethality,-incomplete-penetrance	30	20	44
Large White	Chr1	294500000	295500000	CCGATGGCTTCGA	WU_10.2_1_294500314_AC,INRA0007489_TC,WU_10.2_1_294548104_GT,WU_10.2_1_294583850_CA,ALGA0010096_TC,H3GA0004743_AG,ALGA0010101_AG,H3GA0004746_CT,CASI0009856_TC,WU_10.2_1_295109980_TC,ALGA0105013_CA,WU_10.2_1_295412996_AG,ALGA0010175_AG	13	17	0.171,0.156,0.108,0.099,0.083,0.069,0.045,0.039,0.031,0.031,0.025,0.023,0.02,0.019,0.019,0.017,0.009	0	4.5	13	1.74524e-07	NDUFA8,MORN5,LHX6,RBM18,MRRF,PTGS1,ENSSSCG00000005534,ENSSSCG00000028903,ENSSSCG00000005536,ENSSSCG00000005559,ENSSSCG00000023988,ENSSSCG00000024890,ENSSSCG00000005541,ENSSSCG00000027082,ENSSSCG00000005871,ENSSSCG00000027732,ENSSSCG00000029564,ENSSSCG00000022433,ENSSSCG00000005544,ENSSSCG00000025505	NDUFA8[lethal]:preweaning-lethality,-complete-penetrance,LHX6[lethal]:postnatal-lethality,-complete-penetrance;preweaning-lethality,-incomplete-penetrance,PTGS1[lethal]:perinatal-lethality,-incomplete-penetrance;neonatal-lethality,-complete-penetrance;prenatal-lethality;postnatal-lethality,-complete-penetrance;neonatal-lethality,-incomplete-penetrance	52	40	81
Large White	Chr1	294750000	295250000	CTC	H3GA0004746_CT,CASI0009856_TC,WU_10.2_1_295109980_TC	3	6	0.391,0.199,0.174,0.115,0.074,0.044	1	11.5	132.75	1.87246e-72	PTGS1,ENSSSCG00000005534,ENSSSCG00000028903,ENSSSCG00000005536,ENSSSCG00000005559,ENSSSCG00000023988,ENSSSCG00000024890,ENSSSCG00000005541,ENSSSCG00000027082,ENSSSCG00000005871	PTGS1[lethal]:perinatal-lethality,-incomplete-penetrance;neonatal-lethality,-complete-penetrance;prenatal-lethality;postnatal-lethality,-complete-penetrance;neonatal-lethality,-incomplete-penetrance	531	418	619
Landrace	Chr1	295000000	296000000	TTCAGGCG	CASI0009856_CT,WU_10.2_1_295109980_CT,ALGA0105013_AC,WU_10.2_1_295412996_GA,ALGA0010175_AG,WU_10.2_1_295502441_GA,H3GA0004776_CT,WU_10.2_1_295933617_GA	8	14	0.206,0.122,0.114,0.097,0.089,0.067,0.06,0.05,0.048,0.038,0.03,0.028,0.016,0.009	0	11.4	30.25	1.70813e-15	ENSSSCG00000024890,ENSSSCG00000005541,ENSSSCG00000027082,ENSSSCG00000005871,ENSSSCG00000027732,ENSSSCG00000029564,ENSSSCG00000022433,ENSSSCG00000005544,ENSSSCG00000025505,ENSSSCG00000005549,ENSSSCG00000028498,ENSSSCG00000023652,ENSSSCG00000005551,ENSSSCG00000005550,ENSSSCG00000005540,ENSSSCG00000028769,OR1J1	-	121	97	370
Boar	Chr1	295000000	295500000	TCAGA	CASI0009856_TC,WU_10.2_1_295109980_TC,ALGA0105013_CA,WU_10.2_1_295412996_GA,ALGA0010175_GA	5	6	0.51,0.217,0.217,0.034,0.008,0.005	0	3.4	8.75	9.36952e-05	ENSSSCG00000024890,ENSSSCG00000005541,ENSSSCG00000027082,ENSSSCG00000005871,ENSSSCG00000027732,ENSSSCG00000029564,ENSSSCG00000022433,ENSSSCG00000005544,ENSSSCG00000025505	-	35	26	35
Large White	Chr1	295000000	296000000	TTCAGGCG	CASI0009856_TC,WU_10.2_1_295109980_TC,ALGA0105013_CA,WU_10.2_1_295412996_AG,ALGA0010175_AG,WU_10.2_1_295502441_GA,H3GA0004776_TC,WU_10.2_1_295933617_GA	8	15	0.285,0.165,0.126,0.084,0.063,0.046,0.04,0.037,0.031,0.026,0.02,0.019,0.019,0.016,0.006	0	3.1	18.5	5.69735e-10	ENSSSCG00000024890,ENSSSCG00000005541,ENSSSCG00000027082,ENSSSCG00000005871,ENSSSCG00000027732,ENSSSCG00000029564,ENSSSCG00000022433,ENSSSCG00000005544,ENSSSCG00000025505,ENSSSCG00000005549,ENSSSCG00000028498,ENSSSCG00000023652,ENSSSCG00000005551,ENSSSCG00000005550,ENSSSCG00000005540,ENSSSCG00000028769,OR1J1	-	74	55	65
Large White	Chr1	295000000	297000000	TTCGAATACTTTCGGGTC	CASI0009856_TC,WU_10.2_1_295109980_TC,ALGA0105013_CA,WU_10.2_1_295412996_AG,ALGA0010175_AG,WU_10.2_1_295502441_GA,H3GA0004776_TC,WU_10.2_1_295933617_GA,ALGA0010213_AC,ALGA0010326_TC,WU_10.2_1_296575539_TC,MARC0079842_TC,WU_10.2_1_296702123_CT,ALGA0010350_GA,ASGA0007540_AG,H3GA0004815_GA,ASGA0007537_TC,WU_10.2_1_296990508_CT	18	22	0.278,0.16,0.121,0.059,0.039,0.034,0.034,0.033,0.03,0.029,0.021,0.016,0.013,0.011,0.01,0.009,0.008,0.007,0.006,0.005,0.005,0.005	0	3.3	12	1.15266e-06	ENSSSCG00000024890,ENSSSCG00000005541,ENSSSCG00000027082,ENSSSCG00000005871,ENSSSCG00000027732,ENSSSCG00000029564,ENSSSCG00000022433,ENSSSCG00000005544,ENSSSCG00000025505,ENSSSCG00000005549,ENSSSCG00000028498,ENSSSCG00000023652,ENSSSCG00000005551,ENSSSCG00000005550,ENSSSCG00000005540,ENSSSCG00000028769,OR1J1,ENSSSCG00000027068,ENSSSCG00000005554,ENSSSCG00000028478,ENSSSCG00000030316,ENSSSCG000000…	-	48	28	54
Large White	Chr1	295000000	296000000	TCAAGGCG	CASI0009856_TC,WU_10.2_1_295109980_TC,ALGA0105013_CA,WU_10.2_1_295412996_AG,ALGA0010175_AG,WU_10.2_1_295502441_GA,H3GA0004776_TC,WU_10.2_1_295933617_GA	8	15	0.285,0.165,0.126,0.084,0.063,0.046,0.04,0.037,0.031,0.026,0.02,0.019,0.019,0.016,0.006	0	4	10.75	1.15266e-06	ENSSSCG00000024890,ENSSSCG00000005541,ENSSSCG00000027082,ENSSSCG00000005871,ENSSSCG00000027732,ENSSSCG00000029564,ENSSSCG00000022433,ENSSSCG00000005544,ENSSSCG00000025505,ENSSSCG00000005549,ENSSSCG00000028498,ENSSSCG00000023652,ENSSSCG00000005551,ENSSSCG00000005550,ENSSSCG00000005540,ENSSSCG00000028769,OR1J1	-	43	33	75
Large White	Chr1	295000000	295500000	TTCAG	CASI0009856_TC,WU_10.2_1_295109980_TC,ALGA0105013_CA,WU_10.2_1_295412996_AG,ALGA0010175_AG	5	8	0.467,0.228,0.093,0.059,0.051,0.047,0.026,0.02	2	5.1	37.5	1.16218e-19	ENSSSCG00000024890,ENSSSCG00000005541,ENSSSCG00000027082,ENSSSCG00000005871,ENSSSCG00000027732,ENSSSCG00000029564,ENSSSCG00000022433,ENSSSCG00000005544,ENSSSCG00000025505	-	150	116	206
Large White	Chr1	295000000	297000000	TCAAAATACTTTCGGGTC	CASI0009856_TC,WU_10.2_1_295109980_TC,ALGA0105013_CA,WU_10.2_1_295412996_AG,ALGA0010175_AG,WU_10.2_1_295502441_GA,H3GA0004776_TC,WU_10.2_1_295933617_GA,ALGA0010213_AC,ALGA0010326_TC,WU_10.2_1_296575539_TC,MARC0079842_TC,WU_10.2_1_296702123_CT,ALGA0010350_GA,ASGA0007540_AG,H3GA0004815_GA,ASGA0007537_TC,WU_10.2_1_296990508_CT	18	22	0.278,0.16,0.121,0.059,0.039,0.034,0.034,0.033,0.03,0.029,0.021,0.016,0.013,0.011,0.01,0.009,0.008,0.007,0.006,0.005,0.005,0.005	0	5.9	41.5	1.52718e-22	ENSSSCG00000024890,ENSSSCG00000005541,ENSSSCG00000027082,ENSSSCG00000005871,ENSSSCG00000027732,ENSSSCG00000029564,ENSSSCG00000022433,ENSSSCG00000005544,ENSSSCG00000025505,ENSSSCG00000005549,ENSSSCG00000028498,ENSSSCG00000023652,ENSSSCG00000005551,ENSSSCG00000005550,ENSSSCG00000005540,ENSSSCG00000028769,OR1J1,ENSSSCG00000027068,ENSSSCG00000005554,ENSSSCG00000028478,ENSSSCG00000030316,ENSSSCG000000…	-	166	101	161
Large White	Chr1	295000000	295500000	TCAAG	CASI0009856_TC,WU_10.2_1_295109980_TC,ALGA0105013_CA,WU_10.2_1_295412996_AG,ALGA0010175_AG	5	8	0.467,0.228,0.093,0.059,0.051,0.047,0.026,0.02	0	5.9	30.25	5.66967e-17	ENSSSCG00000024890,ENSSSCG00000005541,ENSSSCG00000027082,ENSSSCG00000005871,ENSSSCG00000027732,ENSSSCG00000029564,ENSSSCG00000022433,ENSSSCG00000005544,ENSSSCG00000025505	-	121	94	259
Large White	Chr1	295000000	295500000	TCAAA	CASI0009856_TC,WU_10.2_1_295109980_TC,ALGA0105013_CA,WU_10.2_1_295412996_AG,ALGA0010175_AG	5	8	0.467,0.228,0.093,0.059,0.051,0.047,0.026,0.02	0	9.3	83.75	5.3634e-47	ENSSSCG00000024890,ENSSSCG00000005541,ENSSSCG00000027082,ENSSSCG00000005871,ENSSSCG00000027732,ENSSSCG00000029564,ENSSSCG00000022433,ENSSSCG00000005544,ENSSSCG00000025505	-	335	264	368
Landrace	Chr1	296750000	297250000	GACCGAAA	ASGA0007540_GA,H3GA0004815_AG,ASGA0007537_CT,WU_10.2_1_296990508_CT,WU_10.2_1_297042021_GT,ALGA0010370_AG,INRA0007578_AG,M1GA0001554_AG	8	14	0.245,0.166,0.131,0.081,0.067,0.061,0.045,0.037,0.034,0.03,0.03,0.021,0.014,0.011	0	4.5	11.75	1.86271e-06	ENSSSCG00000024099,ENSSSCG00000027517,ENSSSCG00000029193,ENSSSCG00000025123,ENSSSCG00000026240,OR5C1,ENSSSCG00000026788,ENSSSCG00000005574,ENSSSCG00000005575	-	47	18	53
Boar	Chr1	297000000	297500000	GGGGCGGTTA	WU_10.2_1_297042021_TG,ALGA0010370_AG,INRA0007578_GA,M1GA0001554_GA,WU_10.2_1_297255470_CT,WU_10.2_1_297302728_GA,WU_10.2_1_297308512_GA,WU_10.2_1_297372284_GT,WU_10.2_1_297444956_TC,ASGA0007558_CA	10	8	0.374,0.173,0.164,0.149,0.066,0.046,0.01,0.007	0	4.6	12.25	1.15266e-06	ENSSSCG00000029193,ENSSSCG00000025123,ENSSSCG00000026240,OR5C1,ENSSSCG00000026788,ENSSSCG00000005574,ENSSSCG00000005575,ZBTB6,ENSSSCG00000005577,ENSSSCG00000020743,GPR21,ENSSSCG00000022439,ENSSSCG00000005580,RABGAP1,STRBP	STRBP[lethal]:postnatal-lethality,-incomplete-penetrance	49	19	39
Boar	Chr2	156000000	159000000	AGTTCTCAGACTCGACATATCTAGTGGTTACAATAATATTATCGACCCCCCTCCTCCCCAGCGGGGAACTGCCATT	MARC0058435_AG,ASGA0105629_GT,ASGA0097653_TC,MARC0035424_TC,ASGA0098732_CA,WU_10.2_2_156302473_TC,WU_10.2_2_156313550_CT,ASGA0090230_AG,WU_10.2_2_156351234_GA,M1GA0025410_AG,ASGA0097050_CT,ALGA0103359_TC,MARC0087762_CT,ASGA0088956_GA,ALGA0118122_AG,WU_10.2_2_156521166_CT,WU_10.2_2_156545450_AG,ASGA0085878_TG,ASGA0092447_AG,WU_10.2_2_156623001_TG,MARC0055263_CT,WU_10.2_2_156742660_TC,WU_10.2_2_156…	76	41	0.083,0.075,0.059,0.057,0.046,0.043,0.038,0.035,0.023,0.02,0.019,0.019,0.018,0.017,0.015,0.015,0.014,0.013,0.013,0.012,0.011,0.011,0.011,0.009,0.009,0.009,0.009,0.009,0.009,0.008,0.008,0.008,0.007,0.007,0.006,0.006,0.006,0.006,0.005,0.005,0.005	0	3.8	8	0.00013846	SPINK6,ENSSSCG00000030055,SPINK9,FBXO38,HTR4,SH3TC2,ABLIM3,AFAP1L1,GRPEL2,PCYOX1L,IL17B,CSNK1A1,ARHGEF37,PPARGC1B,PDE6A,ENSSSCG00000014440,CSF1R,CH242-138G12.1,PDGFRB,SLC26A2,ENSSSCG00000014446,ENSSSCG00000025399,ENSSSCG00000028049,ENSSSCG00000021886,ENSSSCG00000022741,ENSSSCG00000014443,ENSSSCG00000014444,ENSSSCG00000023417,ENSSSCG00000014445,ENSSSCG00000014447,ENSSSCG00000027896,ENSSSCG00000014…	HTR4[lethal]:preweaning-lethality,-incomplete-penetrance,CSNK1A1[lethal]:embryonic-lethality,-complete-penetrance,PPARGC1B[lethal]:postnatal-lethality,-incomplete-penetrance;postnatal-lethality,CSF1R[lethal]:postnatal-lethality;postnatal-lethality,-complete-penetrance,PDGFRB[lethal]:perinatal-lethality;postnatal-lethality,-incomplete-penetrance;perinatal-lethality,-incomplete-penetrance;lethality…	32	13	42
Large White	Chr2	158250000	158750000	GGACTGCCGAC	WU_10.2_2_158275551_GA,H3GA0008378_AG,WU_10.2_2_158393734_AG,WU_10.2_2_158421799_CT,H3GA0053589_TG,WU_10.2_2_158466521_GA,WU_10.2_2_158488428_CT,WU_10.2_2_158603548_TC,ALGA0017114_GA,WU_10.2_2_158725835_AG,WU_10.2_2_158748978_CT	11	25	0.172,0.121,0.103,0.094,0.074,0.044,0.038,0.037,0.031,0.027,0.021,0.02,0.017,0.016,0.016,0.015,0.011,0.011,0.011,0.009,0.009,0.007,0.006,0.006,0.005	0	3.1	12.5	4.44589e-07	ENSSSCG00000014445,ENSSSCG00000014447,ENSSSCG00000027896,ENSSSCG00000014448,TCOF1,ENSSSCG00000024251,ENSSSCG00000014452,ENSSSCG00000014453,ENSSSCG00000014454,ENSSSCG00000014455,ENSSSCG00000014456,ENSSSCG00000014457,OR5D18,ENSSSCG00000014459,OR5D16,ENSSSCG00000014461,ENSSSCG00000014462,ENSSSCG00000014463,ENSSSCG00000014464,ENSSSCG00000028285,ENSSSCG00000014544	TCOF1[lethal]:neonatal-lethality,-complete-penetrance	50	23	24
Boar	Chr2	158500000	159500000	CACTTTGGTAAG	WU_10.2_2_158603548_TC,ALGA0017114_AG,WU_10.2_2_158748978_CT,WU_10.2_2_158812414_CT,WU_10.2_2_159032239_GT,WU_10.2_2_159137828_CT,WU_10.2_2_159219557_AG,WU_10.2_2_159275469_AG,WU_10.2_2_159294868_CT,WU_10.2_2_159338426_AG,WU_10.2_2_159360101_GA,WU_10.2_2_159424245_AG	12	17	0.504,0.13,0.059,0.058,0.048,0.019,0.017,0.012,0.012,0.011,0.01,0.008,0.008,0.008,0.006,0.006,0.005	0	4.8	18.75	5.69735e-10	ENSSSCG00000024251,ENSSSCG00000014452,ENSSSCG00000014453,ENSSSCG00000014454,ENSSSCG00000014455,ENSSSCG00000014456,ENSSSCG00000014457,OR5D18,ENSSSCG00000014459,OR5D16,ENSSSCG00000014461,ENSSSCG00000014462,ENSSSCG00000014463,ENSSSCG00000014464,ENSSSCG00000028285,ENSSSCG00000014544,ENSSSCG00000029018,OR5I1,ENSSSCG00000027048,ENSSSCG00000025070,ENSSSCG00000030464,ENSSSCG00000028824,ENSSSCG00000029068…	-	75	38	69
Boar	Chr2	158500000	159500000	CATTTTGGTAAG	WU_10.2_2_158603548_TC,ALGA0017114_AG,WU_10.2_2_158748978_CT,WU_10.2_2_158812414_CT,WU_10.2_2_159032239_GT,WU_10.2_2_159137828_CT,WU_10.2_2_159219557_AG,WU_10.2_2_159275469_AG,WU_10.2_2_159294868_CT,WU_10.2_2_159338426_AG,WU_10.2_2_159360101_GA,WU_10.2_2_159424245_AG	12	17	0.504,0.13,0.059,0.058,0.048,0.019,0.017,0.012,0.012,0.011,0.01,0.008,0.008,0.008,0.006,0.006,0.005	1	13	140.25	2.90376e-68	ENSSSCG00000024251,ENSSSCG00000014452,ENSSSCG00000014453,ENSSSCG00000014454,ENSSSCG00000014455,ENSSSCG00000014456,ENSSSCG00000014457,OR5D18,ENSSSCG00000014459,OR5D16,ENSSSCG00000014461,ENSSSCG00000014462,ENSSSCG00000014463,ENSSSCG00000014464,ENSSSCG00000028285,ENSSSCG00000014544,ENSSSCG00000029018,OR5I1,ENSSSCG00000027048,ENSSSCG00000025070,ENSSSCG00000030464,ENSSSCG00000028824,ENSSSCG00000029068…	-	557	359	327
Large White	Chr2	159000000	159500000	TTGATGTGGG	WU_10.2_2_159032239_TG,WU_10.2_2_159137828_TC,WU_10.2_2_159219557_GA,H3GA0056134_AG,ALGA0114708_TC,WU_10.2_2_159275469_GA,WU_10.2_2_159294868_CT,WU_10.2_2_159338426_GA,WU_10.2_2_159360101_AG,WU_10.2_2_159424245_GA	10	17	0.199,0.179,0.109,0.097,0.069,0.063,0.039,0.037,0.028,0.027,0.024,0.022,0.019,0.016,0.016,0.007,0.006	0	2.2	12.5	4.44589e-07	ENSSSCG00000022552,ENSSSCG00000014465,ENSSSCG00000027639,ENSSSCG00000021052,ENSSSCG00000023979,ENSSSCG00000029327,ENSSSCG00000014474,ENSSSCG00000014475,ENSSSCG00000014476,OR5J2,ENSSSCG00000024607,ENSSSCG00000024085,ENSSSCG00000028595,ENSSSCG00000030342,ENSSSCG00000028482,ENSSSCG00000014481,ENSSSCG00000014482,ENSSSCG00000014490,ENSSSCG00000027899,ENSSSCG00000014496,OR5M11,ENSSSCG00000014486,ENSSSC…	-	50	15	68
Large White	Chr2	159250000	159750000	TGTAGGAATCC	ALGA0114708_TC,WU_10.2_2_159275469_GA,WU_10.2_2_159294868_CT,WU_10.2_2_159338426_GA,WU_10.2_2_159360101_AG,WU_10.2_2_159424245_GA,WU_10.2_2_159536027_AG,WU_10.2_2_159579510_AG,WU_10.2_2_159623233_TC,WU_10.2_2_159657078_TC,WU_10.2_2_159729531_AC	11	30	0.159,0.117,0.107,0.077,0.061,0.056,0.028,0.027,0.026,0.025,0.024,0.02,0.019,0.018,0.016,0.016,0.014,0.013,0.012,0.011,0.01,0.01,0.01,0.009,0.008,0.008,0.007,0.007,0.006,0.006	0	2.6	14.25	6.09041e-09	ENSSSCG00000014490,ENSSSCG00000027899,ENSSSCG00000014496,OR5M11,ENSSSCG00000014486,ENSSSCG00000028928,ENSSSCG00000029437,ENSSSCG00000026411,ENSSSCG00000027804,ENSSSCG00000014499,ENSSSCG00000030381,ENSSSCG00000014493,ENSSSCG00000014529,ENSSSCG00000014492,ENSSSCG00000022825,ENSSSCG00000014501,ENSSSCG00000021492,BTNL9,ZFP62	-	57	16	81
Boar	Chr3	142000000	143000000	GATGCGGAGAACTACTA	WU_10.2_3_142162319_GA,WU_10.2_3_142168876_AG,WU_10.2_3_142275000_TG,WU_10.2_3_142308701_GA,MARC0017801_CT,SIRI0001056_GA,DRGA0017391_GA,DRGA0017335_AG,WU_10.2_3_142396701_GA,MARC0011043_AC,ALGA0111387_AG,WU_10.2_3_142688376_CT,H3GA0056815_TC,WU_10.2_3_142793174_AC,WU_10.2_3_142804400_CT,WU_10.2_3_142957870_GT,WU_10.2_3_142967833_CA	17	20	0.365,0.149,0.126,0.056,0.044,0.039,0.023,0.021,0.019,0.017,0.012,0.012,0.012,0.012,0.011,0.009,0.009,0.008,0.006,0.006	0	4.4	18.75	5.69735e-10	ENSSSCG00000023135,ENSSSCG00000024423,ENSSSCG00000008655,ACP1,ENSSSCG00000008661,ENSSSCG00000008662	-	75	22	49
Boar	Chr3	142000000	144000000	GATGCGGAGAACTACGCAGCGGCCTACAATCA	WU_10.2_3_142162319_GA,WU_10.2_3_142168876_AG,WU_10.2_3_142275000_TG,WU_10.2_3_142308701_GA,MARC0017801_CT,SIRI0001056_GA,DRGA0017391_GA,DRGA0017335_AG,WU_10.2_3_142396701_GA,MARC0011043_AC,ALGA0111387_AG,WU_10.2_3_142688376_CT,H3GA0056815_TC,WU_10.2_3_142793174_AC,WU_10.2_3_142804400_CT,WU_10.2_3_142957870_GT,WU_10.2_3_142967833_CA,WU_10.2_3_143012226_CA,WU_10.2_3_143692220_GA,ALGA0115437_CT,ALG…	32	38	0.132,0.051,0.051,0.047,0.032,0.031,0.03,0.029,0.028,0.026,0.017,0.017,0.015,0.014,0.014,0.013,0.012,0.012,0.012,0.011,0.01,0.01,0.01,0.01,0.01,0.008,0.008,0.007,0.007,0.007,0.006,0.006,0.006,0.006,0.005,0.005,0.005,0.005	0	4.7	6.5	0.00095425	ENSSSCG00000023135,ENSSSCG00000024423,ENSSSCG00000008655,ACP1,ENSSSCG00000008661,ENSSSCG00000008662,ENSSSCG00000028849,ENSSSCG00000007071,FAM84A	-	26	7	20
Large White	Chr3	142000000	143000000	GATGCGGAGTCACTACGC	WU_10.2_3_142162319_AG,WU_10.2_3_142168876_AG,WU_10.2_3_142275000_TG,WU_10.2_3_142308701_AG,MARC0017801_TC,SIRI0001056_AG,DRGA0017391_AG,DRGA0017335_GA,WU_10.2_3_142396701_AG,WU_10.2_3_142619459_CT,MARC0011043_CA,ALGA0111387_AG,WU_10.2_3_142688376_CT,H3GA0056815_TC,WU_10.2_3_142793174_AC,WU_10.2_3_142804400_CT,WU_10.2_3_142957870_GT,WU_10.2_3_142967833_CA	18	31	0.163,0.154,0.075,0.053,0.053,0.041,0.033,0.031,0.03,0.029,0.02,0.019,0.019,0.017,0.016,0.013,0.013,0.012,0.012,0.012,0.01,0.009,0.009,0.008,0.007,0.007,0.006,0.006,0.006,0.006,0.006	0	2.9	7.75	0.000143906	ENSSSCG00000023135,ENSSSCG00000024423,ENSSSCG00000008655,ACP1,ENSSSCG00000008661,ENSSSCG00000008662	-	31	16	61
Large White	Chr3	142000000	143000000	AATATAAGACAACTACTC	WU_10.2_3_142162319_AG,WU_10.2_3_142168876_AG,WU_10.2_3_142275000_TG,WU_10.2_3_142308701_AG,MARC0017801_TC,SIRI0001056_AG,DRGA0017391_AG,DRGA0017335_GA,WU_10.2_3_142396701_AG,WU_10.2_3_142619459_CT,MARC0011043_CA,ALGA0111387_AG,WU_10.2_3_142688376_CT,H3GA0056815_TC,WU_10.2_3_142793174_AC,WU_10.2_3_142804400_CT,WU_10.2_3_142957870_GT,WU_10.2_3_142967833_CA	18	31	0.163,0.154,0.075,0.053,0.053,0.041,0.033,0.031,0.03,0.029,0.02,0.019,0.019,0.017,0.016,0.013,0.013,0.012,0.012,0.012,0.01,0.009,0.009,0.008,0.007,0.007,0.006,0.006,0.006,0.006,0.006	0	3.3	6.5	0.000585219	ENSSSCG00000023135,ENSSSCG00000024423,ENSSSCG00000008655,ACP1,ENSSSCG00000008661,ENSSSCG00000008662	-	26	10	45
Boar	Chr3	142500000	143500000	AGTTCTTAA	MARC0011043_AC,ALGA0111387_AG,WU_10.2_3_142688376_CT,H3GA0056815_TC,WU_10.2_3_142793174_AC,WU_10.2_3_142804400_CT,WU_10.2_3_142957870_GT,WU_10.2_3_142967833_CA,WU_10.2_3_143012226_CA	9	18	0.391,0.139,0.135,0.069,0.053,0.04,0.027,0.023,0.015,0.015,0.013,0.013,0.012,0.009,0.009,0.006,0.006,0.005	0	2.7	8	0.00013846	ENSSSCG00000008661,ENSSSCG00000008662,ENSSSCG00000028849	-	32	11	28
Boar	Chr3	142750000	143250000	TACTAA	H3GA0056815_TC,WU_10.2_3_142793174_AC,WU_10.2_3_142804400_CT,WU_10.2_3_142957870_GT,WU_10.2_3_142967833_CA,WU_10.2_3_143012226_CA	6	13	0.446,0.158,0.136,0.085,0.053,0.027,0.026,0.015,0.014,0.012,0.009,0.007,0.006	0	8.5	52.75	7.50384e-27	ENSSSCG00000008662,ENSSSCG00000028849	-	211	69	167
Boar	Chr3	142750000	143250000	TACGCA	H3GA0056815_TC,WU_10.2_3_142793174_AC,WU_10.2_3_142804400_CT,WU_10.2_3_142957870_GT,WU_10.2_3_142967833_CA,WU_10.2_3_143012226_CA	6	13	0.446,0.158,0.136,0.085,0.053,0.027,0.026,0.015,0.014,0.012,0.009,0.007,0.006	1	15.8	84.75	6.84458e-43	ENSSSCG00000008662,ENSSSCG00000028849	-	339	198	213
Large White	Chr3	142750000	143250000	TCCTCC	H3GA0056815_TC,WU_10.2_3_142793174_AC,WU_10.2_3_142804400_CT,WU_10.2_3_142957870_GT,WU_10.2_3_142967833_CA,WU_10.2_3_143012226_CA	6	9	0.409,0.297,0.093,0.058,0.051,0.031,0.028,0.014,0.009	0	5.8	24.25	4.26635e-14	ENSSSCG00000008662,ENSSSCG00000028849	-	97	31	207
Large White	Chr3	142750000	143250000	TACTCC	H3GA0056815_TC,WU_10.2_3_142793174_AC,WU_10.2_3_142804400_CT,WU_10.2_3_142957870_GT,WU_10.2_3_142967833_CA,WU_10.2_3_143012226_CA	6	9	0.409,0.297,0.093,0.058,0.051,0.031,0.028,0.014,0.009	4	9.3	76.5	9.72042e-36	ENSSSCG00000008662,ENSSSCG00000028849	-	306	107	417
Boar	Chr3	143000000	144000000	AACGGCCCGCAACCG	WU_10.2_3_143012226_CA,WU_10.2_3_143692220_GA,ALGA0115437_CT,ALGA0117035_GA,ALGA0103732_GA,ALGA0115354_CA,MARC0008234_CT,ASGA0084857_TC,ALGA0117579_AG,ALGA0118810_CT,MARC0096867_AG,WU_10.2_3_143899548_AG,MARC0048667_TC,WU_10.2_3_143965094_CA,WU_10.2_3_143985369_AG	15	12	0.28,0.151,0.15,0.085,0.078,0.062,0.051,0.041,0.036,0.025,0.007,0.006	0	3.6	9	5.3494e-05	ENSSSCG00000028849,ENSSSCG00000007071,FAM84A	-	36	15	23
Boar	Chr3	143000000	144000000	AGTAAATTATAGTAG	WU_10.2_3_143012226_CA,WU_10.2_3_143692220_GA,ALGA0115437_CT,ALGA0117035_GA,ALGA0103732_GA,ALGA0115354_CA,MARC0008234_CT,ASGA0084857_TC,ALGA0117579_AG,ALGA0118810_CT,MARC0096867_AG,WU_10.2_3_143899548_AG,MARC0048667_TC,WU_10.2_3_143965094_CA,WU_10.2_3_143985369_AG	15	12	0.28,0.151,0.15,0.085,0.078,0.062,0.051,0.041,0.036,0.025,0.007,0.006	1	5.1	16	3.25295e-07	ENSSSCG00000028849,ENSSSCG00000007071,FAM84A	-	64	19	51
Boar	Chr3	143000000	144000000	AGTAAATTGTAACAG	WU_10.2_3_143012226_CA,WU_10.2_3_143692220_GA,ALGA0115437_CT,ALGA0117035_GA,ALGA0103732_GA,ALGA0115354_CA,MARC0008234_CT,ASGA0084857_TC,ALGA0117579_AG,ALGA0118810_CT,MARC0096867_AG,WU_10.2_3_143899548_AG,MARC0048667_TC,WU_10.2_3_143965094_CA,WU_10.2_3_143985369_AG	15	12	0.28,0.151,0.15,0.085,0.078,0.062,0.051,0.041,0.036,0.025,0.007,0.006	2	8.5	22.5	3.61595e-10	ENSSSCG00000028849,ENSSSCG00000007071,FAM84A	-	90	52	79
Large White	Chr11	70000000	72000000	GTATCCTGCATAAGTTTCGATCCAATGAA	ASGA0051274_GT,ALGA0063017_TG,DRGA0017692_AG,ASGA0100846_TG,MARC0052457_TC,ALGA0120302_AC,ASGA0098331_TC,MARC0036277_GA,MARC0000533_TC,DIAS0000011_AG,WU_10.2_11_70405929_CT,ALGA0063028_GA,WU_10.2_11_70463431_GA,ALGA0063034_AG,ALGA0063039_CT,ALGA0063044_TG,ALGA0063048_TC,WU_10.2_11_71047777_TC,ASGA0051341_AG,MARC0104101_AG,WU_10.2_11_71453842_TC,H3GA0032227_TC,MARC0033415_AC,ALGA0063123_AG,WU_10.2…	29	23	0.19,0.152,0.124,0.1,0.047,0.039,0.03,0.027,0.023,0.023,0.018,0.018,0.016,0.016,0.015,0.013,0.011,0.01,0.01,0.009,0.007,0.005,0.005	0	3	9.25	3.42356e-05	ENSSSCG00000026996,ENSSSCG00000009495,ENSSSCG00000009498,ENSSSCG00000009496,ENSSSCG00000026286,ENSSSCG00000022549,ENSSSCG00000026284,ENSSSCG00000009497,ENSSSCG00000009499,ENSSSCG00000028848,ENSSSCG00000021301,ENSSSCG00000023598,ENSSSCG00000027851,CLDN10	-	37	28	30
Boar	Chr11	70500000	73500000	TTTGACGACCAATTAACCCCTGCGGGCTGCACCTCGCTGCAGCGTGAGCAGGCTGATGAGGCAGCGTCTGCTG	ALGA0063039_TC,ALGA0063044_GT,ALGA0063048_TC,WU_10.2_11_70943262_GA,MARC0007885_AC,WU_10.2_11_71047777_TC,ASGA0051341_AG,MARC0104101_AG,H3GA0032227_TC,MARC0033415_AC,ALGA0063123_AG,WU_10.2_11_71701781_GA,ALGA0063150_TC,M1GA0015199_TG,WU_10.2_11_71969968_AG,ASGA0051412_AG,WU_10.2_11_72007669_TC,H3GA0032245_TC,ASGA0051420_TC,WU_10.2_11_72070454_CT,ASGA0051424_TC,WU_10.2_11_72098317_AG,ASGA0051428_T…	73	26	0.276,0.101,0.07,0.063,0.047,0.04,0.029,0.024,0.023,0.018,0.016,0.016,0.013,0.013,0.011,0.011,0.009,0.009,0.008,0.008,0.008,0.006,0.006,0.006,0.005,0.005	2	4.7	12.75	7.27862e-07	ENSSSCG00000009498,ENSSSCG00000009496,ENSSSCG00000026286,ENSSSCG00000022549,ENSSSCG00000026284,ENSSSCG00000009497,ENSSSCG00000009499,ENSSSCG00000028848,ENSSSCG00000021301,ENSSSCG00000023598,ENSSSCG00000027851,CLDN10,DZIP1,DNAJC3,ENSSSCG00000028678,ENSSSCG00000030146,ENSSSCG00000009502,ENSSSCG00000009503,HS6ST3	DZIP1[lethal]:embryonic-lethality-during-organogenesis,-incomplete-penetrance	51	37	35
Large White	Chr11	70500000	71500000	TTTCGAT	ALGA0063039_CT,ALGA0063044_TG,ALGA0063048_TC,WU_10.2_11_71047777_TC,ASGA0051341_AG,MARC0104101_AG,WU_10.2_11_71453842_TC	7	11	0.342,0.2,0.197,0.08,0.055,0.047,0.03,0.013,0.011,0.007,0.005	0	5.5	37.5	6.99846e-22	ENSSSCG00000009498,ENSSSCG00000009496,ENSSSCG00000026286,ENSSSCG00000022549,ENSSSCG00000026284,ENSSSCG00000009497	-	150	119	117
Boar	Chr11	71000000	72000000	CGACCAATTAA	WU_10.2_11_71047777_TC,ASGA0051341_AG,MARC0104101_AG,H3GA0032227_TC,MARC0033415_AC,ALGA0063123_AG,WU_10.2_11_71701781_GA,ALGA0063150_TC,M1GA0015199_TG,WU_10.2_11_71969968_AG,ASGA0051412_AG	11	13	0.4,0.203,0.077,0.053,0.051,0.047,0.04,0.026,0.025,0.013,0.013,0.009,0.005	3	7.7	20.5	8.42156e-11	ENSSSCG00000026286,ENSSSCG00000022549,ENSSSCG00000026284,ENSSSCG00000009497,ENSSSCG00000009499,ENSSSCG00000028848,ENSSSCG00000021301,ENSSSCG00000023598,ENSSSCG00000027851,CLDN10	-	82	64	71
Boar	Chr11	71000000	73000000	TAACCAGTTGACTCCTGTGGGCCGCACCTTGCTGCGGCGGGAGCAG	WU_10.2_11_71047777_TC,ASGA0051341_AG,MARC0104101_AG,H3GA0032227_TC,MARC0033415_AC,ALGA0063123_AG,WU_10.2_11_71701781_GA,ALGA0063150_TC,M1GA0015199_TG,WU_10.2_11_71969968_AG,ASGA0051412_AG,WU_10.2_11_72007669_TC,H3GA0032245_TC,ASGA0051420_TC,WU_10.2_11_72070454_CT,ASGA0051424_TC,WU_10.2_11_72098317_AG,ASGA0051428_TC,ASGA0051431_AG,WU_10.2_11_72152642_AG,ALGA0063183_TG,WU_10.2_11_72209198_TC,WU_10…	46	19	0.388,0.117,0.077,0.074,0.042,0.04,0.025,0.022,0.02,0.019,0.015,0.01,0.009,0.009,0.009,0.007,0.006,0.006,0.006	0	7.7	20.5	8.42156e-11	ENSSSCG00000026286,ENSSSCG00000022549,ENSSSCG00000026284,ENSSSCG00000009497,ENSSSCG00000009499,ENSSSCG00000028848,ENSSSCG00000021301,ENSSSCG00000023598,ENSSSCG00000027851,CLDN10,DZIP1,DNAJC3,ENSSSCG00000028678,ENSSSCG00000030146,ENSSSCG00000009502,ENSSSCG00000009503	DZIP1[lethal]:embryonic-lethality-during-organogenesis,-incomplete-penetrance	82	62	75
Large White	Chr11	71000000	72000000	CGATCCAATTAA	WU_10.2_11_71047777_TC,ASGA0051341_AG,MARC0104101_AG,WU_10.2_11_71453842_TC,H3GA0032227_TC,MARC0033415_AC,ALGA0063123_AG,WU_10.2_11_71701781_GA,ALGA0063150_TC,M1GA0015199_TG,WU_10.2_11_71969968_AG,ASGA0051412_AG	12	17	0.299,0.192,0.157,0.064,0.038,0.031,0.027,0.027,0.026,0.02,0.017,0.016,0.013,0.01,0.008,0.005,0.005	0	2	6.5	0.000585219	ENSSSCG00000026286,ENSSSCG00000022549,ENSSSCG00000026284,ENSSSCG00000009497,ENSSSCG00000009499,ENSSSCG00000028848,ENSSSCG00000021301,ENSSSCG00000023598,ENSSSCG00000027851,CLDN10	-	26	22	16
Boar	Chr11	73000000	73500000	GTCAGTGAATCATTATTTAATA	H3GA0032278_GA,WU_10.2_11_73096258_TC,MARC0032360_CT,ALGA0063294_AG,ASGA0105246_AG,ALGA0105046_TC,ASGA0103503_GT,ALGA0112357_AG,ASGA0098293_AG,MARC0003871_TG,ASGA0095166_CT,ALGA0118829_AG,ALGA0102750_TG,ASGA0100775_TC,ASGA0103939_AG,ASGA0091209_TC,ASGA0106057_TC,WU_10.2_11_73410082_TG,ASGA0091145_AG,WU_10.2_11_73450396_AC,ALGA0114512_TC,WU_10.2_11_73492913_AG	22	11	0.51,0.185,0.062,0.053,0.04,0.033,0.027,0.015,0.015,0.014,0.006	0	5.3	11.75	1.86271e-06	HS6ST3	-	47	21	61
* Similar haplotypes found in more then one breed are highlighted in yellow
