# Supplementary material for: A systematic survey to identify lethal recessive variation in highly managed pig populations
Source: BMC Genomics. 2017 Nov 9;18:858. doi: 10.1186/s12864-017-4278-1 (PMC5680825; doi:10.1186/s12864-017-4278-1)
Supplement: Supplementary file 4 — List of haplotypes affecting fertility. (XLSX 16 kb) [file 12864_2017_4278_MOESM4_ESM.xlsx]

## Sheet: TableS1
Table S1: Haplotypes affecting fertility
Total number born:
Abbreviation	Chr	Start	End	Hap. Freq.	Homozygotes			Matings			Difference in TNB		Prev.identified QTL	Genes causing early lethality in knockout mice (MGI)
					Expected	Observed	Exact binomial test	Carrier matings	Genotyped progeny	Het. carrier progeny	%	P
B1	SSC2	156	159	3.8	8	0	0.00013846	42	32	13	8.19181	0.0541362	Mummified pigs (Onteru et al, 2012)	HTR4,CSNK1A1,PPARGC1B,CSF1R,PDGFRB,TCOF1
B2	SSC2	158.5	159.5	4.8	18.75	0	5.69735e-10	69	75	38	9.21986	0.00815772	Mummified pigs (Onteru et al, 2012)	-
B3	SSC16	85.5	86.5	5.4	17.25	1	8.22394e-08	53	69	23	7.03667	0.0460464	-	LPCAT1,SLC6A3
LR1	SSC1	295	296	11.4	30.25	0	1.70813e-15	370	121	97	3.24289	0.0117168	-	-
LR2	SSC2	10.5	13.5	6	6.75	0	0.000585219	19	27	18	4.35	0.00815051	Number of stillborn (Onteru et al, 2012)	STX3,PATL1,CTNND1,CLP1,SSRP1
LR3	SSC8	78	79	2.6	8.25	0	0.000143906	30	33	17	8.50515	0.0165818	-	FRAS1,LRAT
LR4	SSC13	28.75	29.25	3.6	5.75	0	0.00258097	44	23	16	17.1299	2.15515e-06	Age at puberty (Bidanel et al, 2008)	KLHL40,POMGNT2
LW1	SSC1	294.5	295.5	2	7.5	0	0.00013846	44	30	20	9.55204	0.010309	-	NDUFA8,LHX6,PTGS1
LW2	SSC1	294.75	295.25	11.5	132.75	1	1.87246e-72	619	531	418	2.8427	0.00701289	-	PTGS1
LW3	SSC1	295	295.5	5.9	30.25	0	5.66967e-17	259	121	94	4.52229	0.00297517	-	-
LW4	SSC1	295	295.5	5.1	37.5	2	1.16218e-19	206	150	116	4.21257	0.0078462	-	-
LW5	SSC1	313.75	314.25	7.4	126.75	3	2.9974e-60	483	507	146	3.87548	0.000121164	-	TRAF2,NELFB
LW6	SSC3	142.75	143.25	5.8	24.25	0	4.26635e-14	207	97	31	4.27461	0.0121539	-	-
LW7	SSC4	4	8	2.6	26.25	5	7.03655e-10	111	105	45	5.31148	0.0132467	Number of stillborn (Wilkie et al, 1999)	-
LW8	SSC4	6.5	7.5	4.5	14.25	1	4.16182e-08	50	57	32	9.85378	0.00911686	Number of stillborn (Wilkie et al, 1999)	-
LW9	SSC7	40	44	2.6	6.75	0	0.00013846	30	27	12	15.6118	0.000697265	Age at puberty (Cassady et al, 2001)	MOCS1,FOXP4,MDFI,TFEB,BYSL,TAF8,UBR2,GLTSCR1L,CNPY3,PPP2R5D,CUL7,PTK7,SRF
LW10	SSC8	78	80	3.3	19.5	5	5.43948e-09	173	78	60	4.2	0.0225121	-	FRAS1,LRAT
LW11	SSC9	46.75	47.25	4	6	0	0.000359957	56	24	16	7.62215	0.0122822	-	REXO2
LW12	SSC10	5.5	6.5	6.5	50.25	5	9.23289e-23	296	201	123	4.16934	0.0025097	-	-
LW13	SSC12	26.5	27.5	5.2	20	0	9.31193e-11	102	80	52	7.38342	0.00354377	-	NME1
LW14	SSC14	146	150	1.6	8	0	0.000143906	28	32	15	11.2524	0.00433126	Mummified pigs (Onteru et al, 2012), Total number born (Schneider et al, 2012)	UROS,ADAM12
LW15	SSC17	10.5	11	3.1	16	0	3.80445e-09	42	64	29	9.9199	0.0119285	-	-
LW16	SSC18	34.5	37.5	2.8	6	0	0.00095425	30	24	14	11.6206	0.0274878	-	STIP1
LW17	SSC18	36	40	4.3	15.25	2	5.21521e-07	74	61	28	7.51737	0.0168132	Number of stillborn (Onteru et al, 2012)	-
LW18	SSC18	42.75	43.25	5.5	15.75	3	1.3202e-07	127	63	43	15.4375	1.27274e-12	-	BMPER
LW19	SSC18	43	44	4.3	11.75	0	1.28612e-06	88	47	32	18.7146	4.91237e-12	-	BMPER
Number stillborn:
LR5	SSC12	21	21.5	6.6	20	0	1.36512e-10	189	80	63	29.7872	0.0156174	-	ACLY,HAP1,JUP,FKBP10,KRT14
LW20	SSC2	64	68	2	9.25	0	2.02631e-05	160	37	24	32.2148	0.00698765	-	RFX1,CC2D1A,NACC1,FARSA,CALR,RAD23A,GADD45GIP1,KLF1,ASNA1,FBXW9,DHPS,WDR83
LW21	SSC2	78.25	78.75	2	8.5	0	5.3494e-05	165	34	21	34.2282	0.00438916	-	PTBP1
LW22	SSC14	142	144	1.3	8.5	0	8.52639e-05	20	34	15	57.7381	0.0380247	-	FGFR2,ATE1,PLEKHA1,ZFP36
Mummified piglets:
LW4	SSC1	295	295.5	5.1	37.5	2	3.04636e-19	206	150	116	37.2093	0.0116699	-	-
LW24	SSC7	6.75	7.25	1	7.25	0	0.00095425	17	29	13	256.522	0.0278338	Total number born alive (Tribout et al, 2008)	-
LW17	SSC18	36	40	4.3	6	2	5.21521e-07	30	24	14	224.324	0.0440453	Number of stillborn (Onteru et al, 2012)	STIP1
LW18	SSC18	42.75	43.25	5.5	15.75	3	1.3202e-07	127	63	43	375.758	1.67545e-10	-	BMPER
LW19	SSC18	43	44	4.3	11.75	0	1.28612e-06	88	47	32	479.412	2.118e-10	-	BMPER
